# Supplementary material for: An Altered Circadian Clock Coupled with a Higher Photosynthesis Efficiency Could Explain the Better Agronomic Performance of a New Coffee Clone When Compared with a Standard Variety
Source: Int J Mol Sci. 2019 Feb 10;20(3):736. doi: 10.3390/ijms20030736 (PMC6386876; doi:10.3390/ijms20030736)
Supplement: Supplementary file 1 [file ijms-20-00736-s001.zip]

Archive with 1 entries (1 files):
- ijms-422605-SI.xls
