# Supplementary material for: An Altered Circadian Clock Coupled with a Higher Photosynthesis Efficiency Could Explain the Better Agronomic Performance of a New Coffee Clone When Compared with a Standard Variety
Source: Int J Mol Sci. 2019 Feb 10;20(3):736. doi: 10.3390/ijms20030736 (PMC6386876; doi:10.3390/ijms20030736)
Supplement: Supplementary file 1 [file ijms-20-00736-s001.zip › ijms-422605-SI.xls]

## Sheet: S1
Table S7: Genes involved in light-dependent reactions of photosynthesis
GPFA 124 hybrid was compared to Caturra at ZT0. The color code represents significant up-regulation (red) and down-regulation (blue)
For example, we observed an up regulation of the hybrid for Psbr
Locus ID	Name	Canephora annotation	Arabica annotation		T0
			scaffold id	E	log2FoldChange	lfcSE	stat	pvalue	padj
Cc02_g31790	CaPHOT2	Phototropin-2~ PHOT2	evm.model.Scaffold_1982.55 (1 of 2) PTHR24351:SF81 - PHOTOTROPIN-2	0	0.264918	0.238323	1.11159	0.266315	0.639908
			evm.model.Scaffold_2682.70 (1 of 2) PTHR24351:SF81 - PHOTOTROPIN-2	0
Cc02_g36930	CaPHY	Phytochrome A1~ PHYA1	evm.model.Scaffold_2039.77 (1 of 2) PTHR24423:SF519 - PHYTOCHROME A	0	-0.0197123	0.340047	-0.0579692	0.953773	0.98705
			evm.model.Scaffold_636.294 (1 of 2) PTHR24423:SF519 - PHYTOCHROME A	0
			evm.model.Scaffold_1056.1 (1 of 2) PTHR24423:SF493 - PHYTOCHROME C	0
			evm.model.Scaffold_598.9 (1 of 2) PTHR24423:SF493 - PHYTOCHROME C	0
			evm.model.Scaffold_624.1019 (1 of 2) K12121 - phytochrome B (PHYB)	0
			evm.model.Scaffold_315.81 (1 of 2) K12121 - phytochrome B (PHYB)	0
Cc10_g07160	CaCRY	Cryptochrome-1~ CRY1	evm.model.Scaffold_214.241 (1 of 2) K12118 - cryptochrome 1 (CRY1)	0	-0.153979	0.444701	-0.346253	0.729152	0.911435
			evm.model.Scaffold_522.405 (1 of 2) K12118 - cryptochrome 1 (CRY1)	0
			evm.model.Scaffold_624.443 (1 of 2) K12119 - cryptochrome 2 (CRY2)	0
			evm.model.Scaffold_315.646 (1 of 2) K12119 - cryptochrome 2 (CRY2)	0
Cc03_g05480	CaCRY	Cryptochrome-2~ CRY2	evm.model.Scaffold_624.443 (1 of 2) K12119 - cryptochrome 2 (CRY2)	0	-0.104329	0.361952	-0.288239	0.773164	0.928253
			evm.model.Scaffold_315.646 (1 of 2) K12119 - cryptochrome 2 (CRY2)	0
			evm.model.Scaffold_522.405 (1 of 2) K12118 - cryptochrome 1 (CRY1)	0
			evm.model.Scaffold_214.241 (1 of 2) K12118 - cryptochrome 1 (CRY1)	0
Cc06_g01460	CaLHCB4	Chlorophyll a-b binding protein CP29.2, chloroplastic~ LHCB4.2	evm.model.Scaffold_571.167 (1 of 1) K08915 - light-harvesting complex II chlorophyll a/b binding protein 4 (LHCB4)	0	1.01851	0.485433	2.09815	0.0358923	0.247388
Cc10_g16210	CaLHCB5	Chlorophyll a-b binding protein CP26, chloroplastic~ LHCB5	evm.model.Scaffold_622.8 (1 of 2) K08916 - light-harvesting complex II chlorophyll a/b binding protein 5 (LHCB5)	0	0.0349988	0.377762	0.0926478	0.926183	0.980845
			evm.model.Scaffold_628.8 (1 of 2) K08916 - light-harvesting complex II chlorophyll a/b binding protein 5 (LHCB5)	0
Cc04_g16410	CaLHCA4	Chlorophyll a-b binding protein 4, chloroplastic~ LHCA4	evm.model.Scaffold_411.108 (1 of 2) K08910 - light-harvesting complex I chlorophyll a/b binding protein 4 (LHCA4)	1.5E-180	-0.253558	0.313552	-0.808665	0.418708	0.758528
			evm.model.Scaffold_626.111 (1 of 2) K08910 - light-harvesting complex I chlorophyll a/b binding protein 4 (LHCA4)	1.6E-178
Cc05_g15930	CaPsbR	Photosystem II 10 kDa polypeptide, chloroplastic~ PSBR	evm.model.Scaffold_770.1142 (1 of 3) K03541 - photosystem II 10kDa protein (psbR)	7.5E-86	0.89862	0.241995	3.71339	0.000204504	0.0115746
			evm.model.Scaffold_770.983 (1 of 3) K03541 - photosystem II 10kDa protein (psbR)	2.3E-78
			evm.model.Scaffold_2501.4 (1 of 3) K03541 - photosystem II 10kDa protein (psbR)	2.3E-78
gene1(chloroplast gene)	CaPsbA		ID=cds0;Parent=gene1;Dbxref=NCBI_GP:ABJ89659.1;Name=ABJ89659.1;gbkey=CDS;gene=psbA;product=photosystem II protein D1;protein_id=ABJ89659.1;transl_table=11		1.03418	0.257788	4.01176	6.02668e-05	0.00528443
gene28(chloroplast gene)	CaPsbD		ID=cds15;Parent=gene28;Dbxref=NCBI_GP:ABJ89674.1;Name=ABJ89674.1;gbkey=CDS;gene=psbD;product=photosystem II protein D2;protein_id=ABJ89674.1;transl_table=11		1.24122	0.350762	3.53863	0.000402202	0.0174291
gene57(chloroplast gene)	CaPetA		ID=cds33;Parent=gene57;Dbxref=NCBI_GP:ABJ89692.1;Name=ABJ89692.1;gbkey=CDS;gene=petA;product=cytochrome f;protein_id=ABJ89692.1;transl_table=11		1.58772	0.566609	2.80215	0.00507636	0.0817869
gene77(chloroplast gene)	CaPetD		ID=cds51;Parent=gene77;Dbxref=NCBI_GP:ABJ89709.1;Name=ABJ89709.1;gbkey=CDS;gene=petD;product=cytochrome b6/f complex subunit IV;protein_id=ABJ89709.1;transl_table=11		1.91574	0.448695	4.26958	1.95841e-05	0.00225565
gene76(chloroplast gene)	CaPetB		ID=cds50;Parent=gene76;Dbxref=NCBI_GP:ABJ89708.1;Name=ABJ89708.1;gbkey=CDS;gene=petB;product=cytochrome b6;protein_id=ABJ89708.1;transl_table=11		1.85058	0.443598	4.17175	3.02275e-05	0.00320723
gene36(chloroplast gene)	CaPsaA		ID=cds20;Parent=gene36;Dbxref=NCBI_GP:ABJ89679.1;Name=ABJ89679.1;gbkey=CDS;gene=psaA;product=photosystem I P700 apoprotein A1;protein_id=ABJ89679.1;transl_table=11		2.03776	0.521726	3.9058	9.39136e-05	0.0067383
gene35(chloroplast gene)	CaPsaB		ID=cds19;Parent=gene35;Dbxref=NCBI_GP:ABJ89678.1;Name=ABJ89678.1;gbkey=CDS;gene=psaB;product=photosystem I P700 apoprotein A2;protein_id=ABJ89678.1;transl_table=11		1.89874	0.46505	4.08286	4.44844e-05	0.00426435
gene66(chloroplast gene)	CaPsaJ		ID=cds40;Parent=gene66;Dbxref=NCBI_GP:ABJ89699.1;Name=ABJ89699.1;gbkey=CDS;gene=psaJ;product=photosystem I subunit IX;protein_id=ABJ89699.1;transl_table=11		2.26297	0.57884	3.90949	9.24893e-05	0.0066739
gene55(chloroplast gene)	CaYcf4		ID=cds31;Parent=gene55;Dbxref=NCBI_GP:ABJ89690.1;Name=ABJ89690.1;gbkey=CDS;gene=ycf4;product=photosystem I assembly protein ycf4;protein_id=ABJ89690.1;transl_table=11		2.21063	0.690132	3.20321	0.00135907	0.037352

## Sheet: S2
Table S6: Genes involved in chlorophyll biosynthetic and catabolic pathways
GPFA 124 hybrid was compared to Caturra at ZT0 and ZT6. The color code represents significant up-regulation (red) and down-regulation (blue)
For example, we observed an up regulation of the hybrid for CHLD
Locus ID	Name	Canephora annotation	Arabica annotation		T0					T6
			Locus	E	log2FoldChange	lfcSE	stat	pvalue	padj	log2FoldChange	lfcSE	stat	pvalue	padj
Cc10_g12640	CaGSA	Glutamate-1-semialdehyde 2,1-aminomutase, chloroplastic~ GSA	evm.model.Scaffold_1841.131 (1 of 2) 5.4.3.8 - Glutamate-1-semialdehyde 2,1-aminomutase / Glutamate-1-semialdehyde aminotransferase	0	1.2943	0.284574	4.5482	5.41073e-06	0.000910823	0.941321	0.291924	3.22454	0.00126175	0.0109958
			evm.model.Scaffold_628.551 (1 of 2) 5.4.3.8 - Glutamate-1-semialdehyde 2,1-aminomutase / Glutamate-1-semialdehyde aminotransferase	0
Cc05_g16090	CaHEMC	Porphobilinogen deaminase, chloroplastic~ HEMC	evm.model.Scaffold_770.1124 (1 of 2) 2.5.1.61 - Hydroxymethylbilane synthase / Uroporphyrinogen synthetase	0	0.697036	0.439208	1.58703	0.112506	0.438087	0.694026	0.317196	2.188	0.0286695	0.120199
			evm.model.Scaffold_770.1124 (1 of 2) 2.5.1.61 - Hydroxymethylbilane synthase / Uroporphyrinogen synthetase	0
Cc05_g11120	CaHEME	Uroporphyrinogen decarboxylase 1, chloroplastic~ At3g14930	evm.model.Scaffold_770.1660 (1 of 3) K01599 - uroporphyrinogen decarboxylase (hemE, UROD)	0	1.12515	0.422075	2.66577	0.00768121	0.103125	0.957778	0.321815	2.97618	0.00291867	0.0214585
			evm.model.Scaffold_770.451 (1 of 3) K01599 - uroporphyrinogen decarboxylase (hemE, UROD)	0
Cc09_g04450	CaHEMF	Coproporphyrinogen-III oxidase, chloroplastic~ CPX	evm.model.Scaffold_539.220 (1 of 2) 1.3.3.3 - Coproporphyrinogen oxidase / Coproporphyrinogenase	0	0.697195	0.416558	1.67371	0.0941885	0.403563	0.638523	0.479809	1.33079	0.18326	0.413634
			evm.model.Scaffold_539.220 (1 of 2) 1.3.3.3 - Coproporphyrinogen oxidase / Coproporphyrinogenase	0
Cc06_g17100	CaGUN5	Putative Magnesium-chelatase subunit H~ bchH	evm.model.Scaffold_216.39 (1 of 1) K03403 - magnesium chelatase subunit H (chlH, bchH)	0	0.114212	0.410538	0.278201	0.780858	0.931295	0.793806	1.02912	0.771346	0.440502	0.68166
Cc01_g06000	CaCHLD	Magnesium-chelatase subunit chlD, chloroplastic~ CHLD	evm.model.Scaffold_913.27 (1 of 1) K03404 - magnesium chelatase subunit D (chlD, bchD)	0	0.589108	0.324573	1.81502	0.0695203	0.347641	1.21868	0.465148	2.61998	0.0087934	0.0501273
Cc07_g18500	CaCHLI	Magnesium-chelatase subunit chlI, chloroplastic~ CHLI	evm.model.Scaffold_605.46 (1 of 2) K03405 - magnesium chelatase subunit I (chlI, bchI)	0	0.87403	0.353091	2.47537	0.01331	0.141167	0.959142	0.405644	2.36449	0.0180548	0.0853362
			evm.model.Scaffold_564.24 (1 of 2) K03405 - magnesium chelatase subunit I (chlI, bchI)	0
Cc06_g22740	CaCRD	Magnesium-protoporphyrin IX monomethyl ester [oxidative] cyclase, chloroplastic~ CRD1	evm.model.Scaffold_494.11 (1 of 2) K04035 - magnesium-protoporphyrin IX monomethyl ester (oxidative) cyclase (E1.14.13.81, acsF, chlE)	0	-0.0448928	0.337949	-0.132839	0.894321	0.972118	0.614384	0.56607	1.08535	0.277767	0.530824
			evm.model.Scaffold_493.10 (1 of 2) K04035 - magnesium-protoporphyrin IX monomethyl ester (oxidative) cyclase (E1.14.13.81, acsF, chlE)	0
Cc05_g12370	CaPOR1A	Protochlorophyllide reductase, chloroplastic~ POR1	evm.model.Scaffold_770.1537 (1 of 4) 1.3.1.33 - Protochlorophyllide reductase / Protochlorophyllide oxidoreductase	0	0.119859	0.462926	0.258916	0.7957	0.937816	1.49292	0.630591	2.36749	0.0179093	0.0847992
			evm.model.Scaffold_770.586 (1 of 4) 1.3.1.33 - Protochlorophyllide reductase / Protochlorophyllide oxidoreductase	0
Cc05_g06850	CaPOR1B	Protochlorophyllide reductase, chloroplastic~ POR1	evm.model.Scaffold_609.252 (1 of 2) 1.3.1.33//1.6.99.1 - Protochlorophyllide reductase / Protochlorophyllide oxidoreductase // NADPH dehydrogenase / NADPH diaphorase	0	0.0836656	0.286199	0.292334	0.770031	0.92687	0.624074	0.403471	1.54676	0.121921	0.318366
			evm.model.Scaffold_745.440 (1 of 2) 1.3.1.33//1.6.99.1 - Protochlorophyllide reductase / Protochlorophyllide oxidoreductase // NADPH dehydrogenase / NADPH diaphorase	0
Cc03_g02320	CaDVR	NAD(P)-binding Rossmann-fold superfamily protein~ unknown_gene	evm.model.Scaffold_315.271 (1 of 2) K19073 - divinyl chlorophyllide a 8-vinyl-reductase (DVR)	0	0.646003	0.317665	2.0336	0.0419919	0.269879	1.08375	0.690095	1.57044	0.116314	0.308627
			evm.model.Scaffold_624.834 (1 of 2) K19073 - divinyl chlorophyllide a 8-vinyl-reductase (DVR)	0
Cc06_g01120	CaCHLG	Chlorophyll synthase, chloroplastic~ CHLG	evm.model.Scaffold_571.136 (1 of 2) K04040 - chlorophyll synthase (chlG, bchG)	0	1.31892	0.300166	4.39396	1.11305e-05	0.0014636	0.395422	0.384689	1.0279	0.303997	0.560095
			evm.model.Scaffold_439.366 (1 of 2) K04040 - chlorophyll synthase (chlG, bchG)	0
Cc10_g11980	CaCAO	Chlorophyllide a oxygenase, chloroplastic~ CAO	evm.model.Scaffold_506.69 (1 of 2) 1.14.13.122 - Chlorophyllide-a oxygenase / Cholorophyll-b synthase	0	-0.768713	0.389649	-1.97284	0.0485141	0.291274	-0.0479707	0.479946	-0.0999502	0.920384	0.964797
			evm.model.Scaffold_628.652 (1 of 2) 1.14.13.122 - Chlorophyllide-a oxygenase / Cholorophyll-b synthase	0
Cc06_g09730	CaNYC1	Probable chlorophyll(ide) b reductase NYC1, chloroplastic~ NYC1	evm.model.Scaffold_63.6 (1 of 4) K13606 - chlorophyll(ide) b reductase (NOL, NYC1)	0	0.759466	0.33207	2.28707	0.0221918	0.19129	-0.0677364	0.251601	-0.269221	0.787759	0.904138
			evm.model.Scaffold_671.925 (1 of 4) K13606 - chlorophyll(ide) b reductase (NOL, NYC1)	0
			evm.model.Scaffold_576.272 (1 of 4) K13606 - chlorophyll(ide) b reductase (NOL, NYC1)	0
Cc03_g07000	CaHCAR	7-hydroxymethyl chlorophyll a reductase, chloroplastic~ HCAR	evm.model.Scaffold_624.243 (1 of 1) K18010 - 7-hydroxymethyl chlorophyll a reductase (HCAR)	0	-0.0778448	0.449784	-0.173072	0.862595	0.962347	1.13696	0.393685	2.88799	0.00387712	0.0269188
Cc04_g14700	CaPPH	pheophytinase~ unknown_gene	evm.model.Scaffold_627.152 (1 of 2) PTHR10992:SF879 - PHEOPHYTINASE, CHLOROPLASTIC	0	0.510893	0.284203	1.79763	0.072235	0.354034	-1.06484	0.415275	-2.56418	0.010342	0.0566094
			evm.model.Scaffold_591.66 (1 of 2) PTHR10992:SF879 - PHEOPHYTINASE, CHLOROPLASTIC	0
Cc01_g10220	CaPAO	Pheophorbide a oxygenase, chloroplastic~ PAO	evm.model.Scaffold_2016.1281 (1 of 2) K13071 - pheophorbide a oxygenase (PAO, ACD1)	0	0.42317	0.312655	1.35347	0.175905	0.536095	-0.35811	0.441284	-0.81152	0.417067	0.662464
			evm.model.Scaffold_601.592 (1 of 2) K13071 - pheophorbide a oxygenase (PAO, ACD1)	0
Cc03_g11370	CaRCCR	Red chlorophyll catabolite reductase, chloroplastic~ RCCR	evm.model.Scaffold_335.36 (1 of 1) K13545 - red chlorophyll catabolite reductase (ACD2)	0	0.404978	0.410291	0.98705	0.323618	0.68783	-0.478773	0.226577	-2.11307	0.0345946	0.137239

## Sheet: S3
Table S8: Genes involved in Calvin Benson Cylce
GPFA 124 hybrid was compared to Caturra at three time (ZT0,ZT6,ZT12). The color code represents significant up-regulation (red) and down-regulation (blue)
For example, at ZT0, we observed a up regulation of the hybrid for CaRuBisCO SSU
Locus ID	Name	Canephora annotation	Arabica annotation		ZT0					ZT6					ZT12
			Scaffold id	E	log2FoldChange	lfcSE	stat	pvalue	padj	log2FoldChange	lfcSE	stat	pvalue	padj	log2FoldChange	lfcSE	stat	pvalue	padj
gene52	CaRuBisCO LSU (chloroplast gene)		ID=cds28;Parent=gene52;Dbxref=NCBI_GP:ABJ89687.1;Name=ABJ89687.1;gbkey=CDS;gene=rbcL;product=ribulose-1%2C5-bisphosphate carboxylase/oxygenase large subunit;protein_id=ABJ89687.1;transl_table=11		1.48773	0.526479	2.8258	0.00471626	0.0779674	0.373206	0.222357	1.67841	0.093267	0.266262	0.842177	0.515798	1.63277	0.102518	0.201453
Cc00_g15710	CaRuBisCO SSU	Ribulose bisphosphate carboxylase small chain SSU11A, chloroplastic~ RBC	evm.model.Scaffold_612.811 (1 of 2) PTHR31262:SF4 - RIBULOSE BISPHOSPHATE CARBOXYLASE SMALL CHAIN 1A, CHLOROPLASTIC-RELATED	1.4E-108	1.37965	0.417949	3.30101	0.000963381	0.030389	1.65403	0.449106	3.68295	0.000230548	0.00278828	-1.18618	0.328433	-3.61164	0.000304266	0.00181248
			evm.model.Scaffold_1629.1 (1 of 2) PTHR31262:SF4 - RIBULOSE BISPHOSPHATE CARBOXYLASE SMALL CHAIN 1A, CHLOROPLASTIC-RELATED	1.4E-108
Cc11_g00610	CaGAPA	Glyceraldehyde-3-phosphate dehydrogenase A, chloroplastic~ GAPA	evm.model.Scaffold_1685.17 (1 of 4) 1.2.1.12//1.2.1.13 - Glyceraldehyde-3-phosphate dehydrogenase (phosphorylating) / Triosephosphate dehydrogenase // Glyceraldehyde-3-phosphate dehydrogenase (NADP(+)) (phosphorylating) / Triosephosphate dehydrogenase (NADP+)	0	0.543832	0.202225	2.68924	0.00716145	0.0989046	1.56599	0.577015	2.71396	0.00664845	0.0405831	1.19347	0.363415	3.28403	0.00102334	0.00495548
			evm.model.Scaffold_1683.31 (1 of 4) 1.2.1.12//1.2.1.13 - Glyceraldehyde-3-phosphate dehydrogenase (phosphorylating) / Triosephosphate dehydrogenase // Glyceraldehyde-3-phosphate dehydrogenase (NADP(+)) (phosphorylating) / Triosephosphate dehydrogenase (NADP+)	0
			evm.model.Scaffold_1685.31 (1 of 4) 1.2.1.12//1.2.1.13 - Glyceraldehyde-3-phosphate dehydrogenase (phosphorylating) / Triosephosphate dehydrogenase // Glyceraldehyde-3-phosphate dehydrogenase (NADP(+)) (phosphorylating) / Triosephosphate dehydrogenase (NADP+)	0
Cc02_g16530	CaTPI	Triosephosphate isomerase, chloroplastic~ TPIP1	evm.model.Scaffold_2293.10 (1 of 4) PTHR21139:SF7 - TRIOSEPHOSPHATE ISOMERASE, CHLOROPLASTIC	0	1.14028	0.401055	2.8432	0.00446626	0.0759135	1.01495	0.39601	2.56294	0.0103789	0.0567477	-0.973366	0.239461	-4.06482	4.807e-05	0.000373586
			evm.model.Scaffold_618.452 (1 of 4) PTHR21139:SF7 - TRIOSEPHOSPHATE ISOMERASE, CHLOROPLASTIC	0
Cc11_g09330	CaFBA3	Probable fructose-bisphosphate aldolase 3, chloroplastic~ FBA3	evm.model.Scaffold_638.653 (1 of 2) PTHR11627:SF8 - FRUCTOSE-BISPHOSPHATE ALDOLASE 3, CHLOROPLASTIC-RELATED	0	0.190134	0.245872	0.773301	0.439344	0.773258	0.194364	0.304608	0.638079	0.523423	0.742622	-1.49568	0.360115	-4.15334	3.27659e-05	0.000268231
			evm.model.Scaffold_2421.432 (1 of 2) PTHR11627:SF8 - FRUCTOSE-BISPHOSPHATE ALDOLASE 3, CHLOROPLASTIC-RELATED	0
Cc02_g11220	CaTKT	Transketolase, chloroplastic~ unknown_gene	evm.model.Scaffold_618.1115 (1 of 3) K00615 - transketolase (E2.2.1.1, tktA, tktB)	0	-1.16533	1.32788	-0.877586	0.380169	0.731305	0.501098	0.768444	0.652095	0.51434	0.736306	-4.75179	1.05752	-4.49332	7.01225e-06	6.96041e-05
			evm.model.Scaffold_637.149 (1 of 1) KOG0523 - Transketolase	0
Cc02_g06960	CaSBPase	Sedoheptulose-1,7-bisphosphatase, chloroplastic~ At3g55800	evm.model.Scaffold_637.659 (1 of 2) K01100 - sedoheptulose-bisphosphatase (E3.1.3.37)	0	0.828036	0.21963	3.77014	0.000163157	0.00988552	1.44987	0.478932	3.0273	0.00246746	0.0188302	0.792762	0.314118	2.52377	0.0116103	0.035691
			evm.model.Scaffold_2596.420 (1 of 2) K01100 - sedoheptulose-bisphosphatase (E3.1.3.37)	0
Cc04_g15130	CaRPE	Ribulose-phosphate 3-epimerase, chloroplastic ~ RPE	evm.model.Scaffold_411.65 (1 of 4) K01783 - ribulose-phosphate 3-epimerase (rpe, RPE)	0	0.540766	0.301704	1.79237	0.0730734	0.355694	0.743291	0.428777	1.73351	0.0830046	0.246293	1.02564	0.345423	2.96924	0.00298537	0.0118605
			evm.model.Scaffold_626.63 (1 of 4) K01783 - ribulose-phosphate 3-epimerase (rpe, RPE)	0
Cc02_g13860	CaTPT	Triose phosphate/phosphate translocator, chloroplastic~ TPT	evm.model.Scaffold_579.50 (1 of 1) PTHR11132//PTHR11132:SF102 - SOLUTE CARRIER FAMILY 35 // SUBFAMILY NOT NAMED	0	0.224905	0.319881	0.70309	0.482	0.799467	0.591749	0.397091	1.49021	0.136169	0.342346	0.533618	0.256535	2.0801	0.0375166	0.0913399
			evm.model.Scaffold_618.782 (1 of 1) PTHR11132//PTHR11132:SF124 - SOLUTE CARRIER FAMILY 35 // SUBFAMILY NOT NAME	0
Cc10_g14740	CaFBPase	Fructose-1,6-bisphosphatase, cytosolic~ unknown_gene	evm.model.Scaffold_622.201 (1 of 2) PTHR11556//PTHR11556:SF17 - FRUCTOSE-1,6-BISPHOSPHATASE-RELATED // SUBFAMILY NOT NAMED	0	0.387602	0.297064	1.30478	0.191969	0.555308	0.348798	0.525153	0.664183	0.506573	0.730781	1.54746	0.374781	4.12898	3.64371e-05	0.000293546
			evm.model.Scaffold_628.233 (1 of 2) PTHR11556//PTHR11556:SF17 - FRUCTOSE-1,6-BISPHOSPHATASE-RELATED // SUBFAMILY NOT NAMED	0
Cc10_g02960	CaPGIC	Glucose-6-phosphate isomerase, cytosolic~ PGIC	evm.model.Scaffold_522.940 (1 of 2) PTHR11469:SF1 - GLUCOSE-6-PHOSPHATE ISOMERASE, CYTOSOLIC	0	0.732242	0.408856	1.79095	0.0733006	0.355984	0.261496	0.334783	0.781089	0.43475	0.676544	-0.183842	0.314872	-0.583863	0.559312	0.691134
			evm.model.Scaffold_214.747 (1 of 1) 3.2.1.39//5.3.1.9 - Glucan endo-1,3-beta-D-glucosidase / Laminarinase // Glucose-6-phosphate isomerase / Phosphosaccharomutase	0
Cc11_g08200	CaPGM	Phosphoglucomutase, cytoplasmic~ PGM1	evm.model.Scaffold_638.527 (1 of 4) K01835 - phosphoglucomutase (pgm)	0	0.339273	0.248145	1.36724	0.171552	0.530722	0.128535	0.222704	0.577155	0.563835	0.772173	0.0353662	0.265933	0.132989	0.894202	0.935774
			evm.model.Scaffold_574.170 (1 of 4) K01835 - phosphoglucomutase (pgm)	0
Cc07_g12830	CaUGPA	UTP--glucose-1-phosphate uridylyltransferase~ UGPA	evm.model.Scaffold_370.292 (1 of 3) K00963 - UTP--glucose-1-phosphate uridylyltransferase (UGP2, galU, galF)	0	-0.0978373	0.423406	-0.231072	0.817259	0.945376	-0.304542	0.235405	-1.29369	0.195772	0.431674	0.574097	0.316109	1.81614	0.0693493	0.148726
			evm.model.Scaffold_2256.329 (1 of 3) K00963 - UTP--glucose-1-phosphate uridylyltransferase (UGP2, galU, galF)	0
Cc10_g16060	CaSPS4	Probable sucrose-phosphate synthase 4~ SPS4	evm.model.Scaffold_622.25 (1 of 2) PTHR12526:SF358 - SUCROSE-PHOSPHATE SYNTHASE 4-RELATED	0	-0.525852	0.378382	-1.38974	0.164609	0.521734	-0.0033705	0.438552	-0.00768553	0.993868	0.997209	1.86496	0.309253	6.03054	1.63417e-09	3.80245e-08
			evm.model.Scaffold_628.31 (1 of 2) PTHR12526:SF358 - SUCROSE-PHOSPHATE SYNTHASE 4-RELATED	0
Cc06_g06940	CaSPP2	Sucrose-phosphatase 2~ SPP2	evm.model.Scaffold_671.1210 (1 of 2) 3.1.3.24 - Sucrose-phosphate phosphatase / Sucrose-6-phosphate phosphatase	0	0.432207	0.240273	1.79881	0.0720484	0.353723	0.522889	0.216286	2.41758	0.015624	0.0768093	0.457737	0.240628	1.90226	0.0571375	0.127886
			evm.model.Scaffold_571.774 (1 of 2) 3.1.3.24 - Sucrose-phosphate phosphatase / Sucrose-6-phosphate phosphatase	0

## Sheet: S4
Table S9: Genes involved in Starch synthesis
GPFA 124 hybrid was compared to Caturra at three time (ZT0,ZT6,ZT12). The color code represents significant up-regulation (red) and down-regulation (blue)
For example, at ZT0, we observed a up regulation of the hybrid for CaPPA1
Locus ID	Name	Canephora annotation	Arabica annotation		ZT0					ZT6					ZT12
			scaffold id	E	log2FoldChange	lfcSE	stat	pvalue	padj	log2FoldChange	lfcSE	stat	pvalue	padj	log2FoldChange	lfcSE	stat	pvalue	padj
Cc10_g15670	CaPGIP	Glucose-6-phosphate isomerase~ pgi	evm.model.Scaffold_2329.1 (1 of 5) K01810 - glucose-6-phosphate isomerase (GPI, pgi)	0	0.0679606	0.255664	0.265819	0.790378	0.935	0.00984939	0.208978	0.0471312	0.962409	0.983573	-0.169075	0.268348	-0.630058	0.528656	0.665501
			evm.model.Scaffold_622.80 (1 of 5) K01810 - glucose-6-phosphate isomerase (GPI, pgi)	0
			evm.model.Scaffold_628.91 (1 of 5) K01810 - glucose-6-phosphate isomerase (GPI, pgi)	0
Cc02_g03610	CaPGMP	Phosphoglucomutase, chloroplastic~ PGMP	evm.model.Scaffold_637.1855 (1 of 2) 5.4.2.5 - Phosphoglucomutase (glucose-cofactor) / Glucose-1-phosphate phosphotransferase	0	-0.0431252	0.273796	-0.157508	0.874844	0.966394	0.248427	0.344776	0.720547	0.471188	0.704314	2.08461	0.220744	9.4436	3.60187e-21	4.67422e-19
			evm.model.Scaffold_637.1037 (1 of 2) 5.4.2.5 - Phosphoglucomutase (glucose-cofactor) / Glucose-1-phosphate phosphotransferase	0
Cc02_g20460	CaPPA1	Soluble inorganic pyrophosphatase 1, chloroplastic~ PPA1	evm.model.Scaffold_634.1206 (1 of 3) PTHR10286:SF3 - INORGANIC PYROPHOSPHATASE	0	0.714001	0.292789	2.43862	0.0147435	0.150098	1.10758	0.305901	3.62072	0.00029378	0.00339228	-0.361582	0.319103	-1.13312	0.257164	0.399463
Cc02_g01480	CaSS1	Soluble starch synthase 1, chloroplastic/amyloplastic~ At5g24300	evm.model.Scaffold_637.1621 (1 of 5) K00703 - starch synthase (E2.4.1.21, glgA)	0	-0.208408	0.361799	-0.576033	0.564593	0.843516	0.112524	0.258692	0.434971	0.663584	0.837508	-0.0784392	0.282125	-0.278029	0.78099	0.862188
Cc07_g03430	CaSS2	Granule-bound starch synthase 2, chloroplastic/amyloplastic~ SS2	evm.model.Scaffold_952.508 (1 of 5) K00703 - starch synthase (E2.4.1.21, glgA)	0	0.0752289	0.317213	0.237155	0.812536	0.94458	0.376269	0.210395	1.78839	0.0737129	0.228027	-0.130198	0.261255	-0.498358	0.618232	0.74001
			evm.model.Scaffold_612.176 (1 of 5) K00703 - starch synthase (E2.4.1.21, glgA)	0
Cc08_g16970	CaGBSS	Granule-bound starch synthase 1, chloroplastic/amyloplastic~ WAXY	evm.model.Scaffold_465.1003 (1 of 3) K13679 - granule-bound starch synthase [EC:2.4.1.242] Glc a1-4 Glc (WAXY)	0	0.745155	0.342861	2.17334	0.0297544	0.223375	0.660328	0.392576	1.68204	0.0925616	0.264838	0.810855	0.299773	2.70489	0.0068326	0.0232679
			evm.model.Scaffold_465.1046 (1 of 3) K13679 - granule-bound starch synthase [EC:2.4.1.242] Glc a1-4 Glc (WAXY)	0
			evm.model.Scaffold_2563.5 (1 of 3) K13679 - granule-bound starch synthase [EC:2.4.1.242] Glc a1-4 Glc (WAXY)	0
Cc10_g00640	CaSBE1	1,4-alpha-glucan-branching enzyme~ SBE1	evm.model.Scaffold_214.1130 (1 of 2) PTHR10357:SF110 - PROTEIN T04A8.7, ISOFORM A	0	0.723084	0.372182	1.94282	0.0520376	0.302364	-0.692256	0.625137	-1.10737	0.268135	0.520363	-1.19327	0.265412	-4.49593	6.92677e-06	6.89014e-05
			evm.model.Scaffold_214.997 (1 of 2) PTHR10357:SF110 - PROTEIN T04A8.7, ISOFORM A	0
Cc06_g05400	CaSBE2.1	1,4-alpha-glucan-branching enzyme 2-2, chloroplastic/amyloplastic~ SBE2.2	evm.model.Scaffold_671.1392 (1 of 2) PTHR10357:SF141 - 1,4-ALPHA-GLUCAN-BRANCHING ENZYME 2-1, CHLOROPLASTIC/AMYLOPLASTIC-RELATED	0	0.0580073	0.255981	0.226608	0.820729	0.946945	-0.295602	0.26445	-1.1178	0.263652	0.515428	-1.54587	0.20696	-7.46943	8.05412e-14	4.13089e-12
			evm.model.Scaffold_571.606 (1 of 2) PTHR10357:SF141 - 1,4-ALPHA-GLUCAN-BRANCHING ENZYME 2-1, CHLOROPLASTIC/AMYLOPLASTIC-RELATED	0
Cc05_g14070	CaSBE3	1,4-alpha-glucan-branching enzyme 3, chloroplastic/amyloplastic~ SBE3	vm.model.Scaffold_770.1347 (1 of 1) PTHR10357:SF119 - 1,4-ALPHA-GLUCAN-BRANCHING ENZYME 3, CHLOROPLASTIC/AMYLOPLASTIC	0	-0.0417357	0.385823	-0.108173	0.913858	0.977901	0.0921556	0.240125	0.383782	0.70114	0.858101	-0.25022	0.419985	-0.595782	0.551321	0.684819
Cc10_g11550	CaISA1	Isoamylase 1, chloroplastic~ ISA1	evm.model.Scaffold_630.116 (1 of 4) K01214 - isoamylase (E3.2.1.68)	0	-0.0462885	0.604046	-0.0766307	0.938917	0.983332	-0.131933	0.59809	-0.22059	0.825412	0.920848	-0.0599819	0.344158	-0.174286	0.861641	0.916533
			evm.model.Scaffold_521.23 (1 of 4) K01214 - isoamylase (E3.2.1.68)	0
			evm.model.Scaffold_2157.254 (1 of 3) PTHR10357:SF169 - ISOAMYLASE 1, CHLOROPLASTIC	0
Cc08_g00630	CaISA2	Isoamylase 2, chloroplastic~ ISA2	evm.model.Scaffold_610.340 (1 of 10) 3.2.1.68 - Isoamylase / Debranching enzyme	0	0.321553	0.338892	0.948836	0.342704	0.703678	-1.01961	0.237825	-4.28722	1.81e-05	0.000331425	-0.822557	0.3264	-2.52009	0.0117326	0.035947
			evm.model.Scaffold_610.217 (1 of 10) 3.2.1.68 - Isoamylase / Debranching enzyme	0
Cc10_g06640	CaISA3	Isoamylase 3, chloroplastic~ ISA3	evm.model.Scaffold_214.300 (1 of 2) PTHR10357:SF74 - ISOAMYLASE 3, CHLOROPLASTIC	0	-0.286387	0.361962	-0.791208	0.428822	0.767083	-0.255068	0.22912	-1.11325	0.265601	0.517049	-0.863662	0.238484	-3.62146	0.00029294	0.00175528
			evm.model.Scaffold_522.467 (1 of 2) PTHR10357:SF74 - ISOAMYLASE 3, CHLOROPLASTIC	0

## Sheet: S5
Table S1 : Gene onthology enrichissment analysis performed on AGRIGO V2 based on multiple hypothesis tests (FDRs). The colored blocks in the heatmap represent the level of significiance in each GO term at ZT0, ZT6 and ZT12.
Subset of underexpressed genes in the hybrid						Subset of overexpressed genes in the hybrid
GO Term	Description	ZTO	ZT6	ZT12		GO Term	Description	ZT0	ZT6	ZT12		FDR
GO:0006352	transcription initiation					GO:0055085	transmembrane transport
GO:0016070	RNA metabolic process					GO:0009206	purine ribonucleoside triphosphate biosynthetic process
GO:0006629	lipid metabolic process					GO:0055114	oxidation reduction
GO:0005975	carbohydrate metabolic process					GO:0046483	heterocycle metabolic process
GO:0044264	cellular polysaccharide metabolic process					GO:0006164	purine nucleotide biosynthetic process
GO:0007017	microtubule-based process					GO:0009142	nucleoside triphosphate biosynthetic process
GO:0007264	small GTPase mediated signal transduction					GO:0009145	purine nucleoside triphosphate biosynthetic process
GO:0023046	signaling process					GO:0015979	photosynthesis
GO:0051258	protein polymerization					GO:0006119	oxidative phosphorylation
GO:0016758	transferase activity, transferring hexosyl groups					GO:0015985	energy coupled proton transport, down electrochemical gradient
GO:0005507	copper ion binding					GO:0015986	ATP synthesis coupled proton transport
GO:0070001	aspartic-type peptidase activity					GO:0006091	generation of precursor metabolites and energy
GO:0008471	laccase activity					GO:0034220	ion transmembrane transport
GO:0005618	cell wall					GO:0009579	thylakoid
GO:0015630	microtubule cytoskeleton					GO:0034357	photosynthetic membrane
GO:0006412	translation					GO:0006412	translation
GO:0044249	cellular biosynthetic process					GO:0045454	cell redox homeostasis
GO:0034645	cellular macromolecule biosynthetic process					GO:0019725	cellular homeostasis
GO:0006457	protein folding					GO:0042592	homeostatic process
GO:0003735	structural constituent of ribosome					GO:0034645	cellular macromolecule biosynthetic process
GO:0005739	mitochondrion					GO:0003735	structural constituent of ribosome
						GO:0009055	electron carrier activity
						GO:0016491	oxidoreductase activity
						GO:0005840	ribosome
						GO:0009523	photosystem II
						GO:0009654	oxygen evolving complex

## Sheet: S6
Table S2: Cis elements
			EE	CBS1	CBS2	Gbox	ME	LBS
Photosystem	CaPHOT2	Cc02_g31790
Photosystem	CaPHY	Cc02_g36930
Photosystem	CaCRY	Cc10_g07160		CBS1
Photosystem	CaCRY2	Cc03_g05480		CBS1
Photosystem	CaLHCB4	Cc06_g01460			CBS2		ME
Photosystem	CaLHCB5	Cc10_g16210				Gbox
Photosystem	CaPsbR	Cc05_g15930				Gbox
Photosystem	CaPsbA	gene1
Photosystem	CaPsbD	gene28
Photosystem	CaPetA	gene57
Photosystem	CaPetD	gene77
Photosystem	CaPetB	gene76
Photosystem	CaPsaA	gene36
Photosystem	CaPsaB	gene35
Photosystem	CaPsaJ	gene66
Photosystem	CaYcf4	gene55
chlorophyll biosynthetic and catabolic pathways	CaGSA	Cc10_g12640
chlorophyll biosynthetic and catabolic pathways	CaHEMC	Cc05_g16090
chlorophyll biosynthetic and catabolic pathways	CaHEME	Cc05_g11120	EE				ME
chlorophyll biosynthetic and catabolic pathways	CaHEMF	Cc09_g04450
chlorophyll biosynthetic and catabolic pathways	CaGUN5	Cc06_g17100		CBS1		Gbox
chlorophyll biosynthetic and catabolic pathways	CaCHLD	Cc01_g06000		CBS1
chlorophyll biosynthetic and catabolic pathways	CaCHLI	Cc07_g18500					ME
chlorophyll biosynthetic and catabolic pathways	CaCRD	Cc06_g22740					ME
chlorophyll biosynthetic and catabolic pathways	CaPOR1A	Cc05_g12370		CBS1
chlorophyll biosynthetic and catabolic pathways	CaPOR1B	Cc05_g06850
chlorophyll biosynthetic and catabolic pathways	CaDVR	Cc03_g02320
chlorophyll biosynthetic and catabolic pathways	CaCHLG	Cc06_g01120
chlorophyll biosynthetic and catabolic pathways	CaCAO	Cc10_g11980			CBS2	Gbox
chlorophyll biosynthetic and catabolic pathways	CaNYC1	Cc06_g09730	EE				ME
chlorophyll biosynthetic and catabolic pathways	CaHCAR	Cc03_g07000
chlorophyll biosynthetic and catabolic pathways	CaPPH	Cc04_g14700					ME
chlorophyll biosynthetic and catabolic pathways	CaPaO	Cc01_g10220
chlorophyll biosynthetic and catabolic pathways	CaRCCR	Cc03_g11370		CBS1
photosynthetic carbon metabolism	CaRuBisCO LSU	gene52
photosynthetic carbon metabolism	CaRuBisCO SSU	Cc00_g15710
photosynthetic carbon metabolism	CaGAPA	Cc11_g00610		CBS1
photosynthetic carbon metabolism	CaTPI	Cc02_g16530
photosynthetic carbon metabolism	CaFBA3	Cc11_g09330	EE
photosynthetic carbon metabolism	CaTKT	Cc02_g11220					ME	LBS
photosynthetic carbon metabolism	CaSBPase	Cc02_g06960				Gbox
photosynthetic carbon metabolism	CaRPE	Cc04_g15130				Gbox
photosynthetic carbon metabolism	CaTPT	Cc02_g13860		CBS1
photosynthetic carbon metabolism	CaFBPase	Cc10_g14740
photosynthetic carbon metabolism	CaPGIC	Cc10_g02960
photosynthetic carbon metabolism	CaPGM	Cc11_g08200				Gbox
photosynthetic carbon metabolism	CaUGPA	Cc07_g12830				Gbox
photosynthetic carbon metabolism	CaSPS4	Cc10_g16060					ME
photosynthetic carbon metabolism	CaSPP2	Cc06_g06940
photosynthetic carbon metabolism	CaPGIP	Cc10_g15670		CBS1			ME
photosynthetic carbon metabolism	CaPGMP	Cc02_g03610				Gbox
photosynthetic carbon metabolism	CaPPA1	Cc02_g20460					ME
photosynthetic carbon metabolism	CaSS1	Cc02_g01480				Gbox
photosynthetic carbon metabolism	CaSS2	Cc07_g03430
photosynthetic carbon metabolism	CaGBSS	Cc08_g16970
photosynthetic carbon metabolism	CaSBE1	Cc10_g00640				Gbox
photosynthetic carbon metabolism	CaISA1	Cc10_g11550				Gbox
photosynthetic carbon metabolism	CaISA1	Cc10_g11550				Gbox
photosynthetic carbon metabolism	CaSBE2.1	Cc06_g05400				Gbox
photosynthetic carbon metabolism	CaISA2	Cc08_g00630
photosynthetic carbon metabolism	CaISA2	Cc08_g00630
photosynthetic carbon metabolism	CaSBE3	Cc05_g14070
photosynthetic carbon metabolism	CaISA3	Cc10_g06640				Gbox
photosynthetic carbon metabolism	CaISA3	Cc10_g06640				Gbox

## Sheet: S7
EE(Evening Element "AAAATATCT" )	CBS 1 (CIRCADIAN CLOCK ASSOCIATED 1-binding site "AAAAATCT")	CBS 2 (CIRCADIAN CLOCK ASSOCIATED 1-binding site "AACAATCT")	G-box(G-box regulatory element "CACGTG")	ME(morning element"CCACAC")	LBS( "AGATACG")
EE	CBS1	CBS2	Gbox	morning	LBS		Table S3: Promoter elements involved in the regulation of circadian gene
Cc05_g11490	Cc05_g08130	Cc08_g14110	Cc02_g13520	Cc04_g05390	Locus ID		Abbreviation	Complete name	Sequence	Phase of the clock	source
Cc03_g00710	Cc04_g04190	Cc01_g06560	Cc08_g11770	Cc05_g15970	Cc06_g18230		CBS	CIRCADIAN CLOCK ASSOCIATED 1-binding site	AA(A/C)AATCT	morning	(Wang et al. 1997) (Andronis et al. 2008)
Cc06_g19400	Cc05_g02720	Cc02_g09010	Cc08_g01530	Cc02_g34090	Cc07_g18490		G-box	G-box	CACGTG	morning	(Andronis et al. 2008) (Filichkin et al. 2011)
Cc02_g14820	Cc02_g38830	Cc10_g11980	Cc06_g14200	Cc07_g10690	Cc03_g09900		ME	Morning element	CCACAC	morning	(Filichkin et al. 2011)
Cc10_g12300	Cc08_g08150	Cc01_g14990	Cc01_g11350	Cc04_g16150	Cc01_g17530		EE	evening element	AAAATATCT	evening	(Harmer et al., 2000), (Filichkin et al. 2011)
Cc09_g09030	Cc06_g18620	Cc11_g10930	Cc02_g34090	Cc05_g14480	Cc06_g14200		LBS	LUX binding site	AGATACG	morning	(Ezer et al. 2017)
Cc01_g09940	Cc11_g08820	Cc02_g19080	Cc10_g11980	Cc02_g25130	Cc02_g37720
Cc06_g06310	Cc09_g03680	Cc01_g00230	Cc10_g05570	Cc08_g11700	Cc01_g21160
Cc10_g07280	Cc11_g08270	Cc03_g15800	Cc07_g06650	Cc02_g06450	Cc07_g05460		Andronis, Christos, Simon Barak, Stephen M. Knowles, Shoji Sugano, and Elaine M. Tobin. 2008. “The Clock Protein CCA1 and the bZIP Transcription Factor HY5 Physically Interact to Regulate Gene Expression in Arabidopsis.” Molecular Plant 1 (1): 58–67. doi:10.1093/mp/ssm005.
Cc01_g15310	Cc04_g05970	Cc05_g04880	Cc08_g12690	Cc06_g12810	Cc04_g00520		Ezer, Daphne, Jae-Hoon Jung, Hui Lan, Surojit Biswas, Laura Gregoire, Mathew S. Box, Varodom Charoensawan, et al. 2017. « The Evening Complex coordinates environmental and endogenous signals in Arabidopsis ». Nature plants 3 (juin): 17087. https://doi.org/10.1038/nplants.2017.87.
Cc03_g14420	Cc07_g13760	Cc07_g19530	Cc08_g14570	Cc02_g33120	Cc03_g16160		Filichkin, Sergei A., Ghislain Breton, Henry D. Priest, Palitha Dharmawardhana, Pankaj Jaiswal, Samuel E. Fox, Todd P. Michael, Joanne Chory, Steve A. Kay, and Todd C. Mockler. 2011. “Global Profiling of Rice and Poplar Transcriptomes Highlights Key Conserved Circadian-Controlled Pathways and Cis-Regulatory Modules.” PLoS ONE 6 (6). doi:10.1371/journal.pone.0016907.
Cc02_g34680	Cc03_g05670	Cc04_g12630	Cc06_g03160	Cc11_g15080	Cc01_g14450		Wang, Z Y, D Kenigsbuch, L Sun, E Harel, M S Ong, and E M Tobin. 1997. “A Myb-Related Transcription Factor Is Involved in the Phytochrome Regulation of an Arabidopsis Lhcb Gene.” The Plant Cell 9 (4): 491–507. doi:10.1105/tpc.9.4.491.
Cc10_g16050	Cc02_g09030	Cc05_g02010	Cc08_g12490	Cc09_g00070	Cc05_g07430		Harmer, S. L., J. B. Hogenesch, M. Straume, H. S. Chang, B. Han, T. Zhu, X. Wang, J. A. Kreps, and S. A. Kay. 2000. “Orchestrated Transcription of Key Pathways in Arabidopsis by the Circadian Clock.” Science (New York, N.Y.) 290 (5499): 2110–13.
Cc02_g12400	Cc06_g10960	Cc03_g14380	Cc04_g05680	Cc02_g16600	Cc07_g06120
Cc09_g06780	Cc02_g25130	Cc01_g18010	Cc06_g09340	Cc10_g11870	Cc03_g04470
Cc04_g07810	Cc03_g04470	Cc06_g09520	Cc02_g21500	Cc05_g06140	Cc08_g01060
Cc03_g02810	Cc10_g06330	Cc02_g27550	Cc04_g14680	Cc02_g13840	Cc10_g09340
Cc02_g19510	Cc08_g05230	Cc04_g03830	Cc02_g08170	Cc02_g08170	Cc06_g21030
Cc09_g03840	Cc05_g14380	Cc01_g15050	Cc02_g09370	Cc02_g25580	Cc10_g08870
Cc11_g14930	Cc06_g18090	Cc06_g00550	Cc02_g25580	Cc07_g01220	Cc06_g08310
Cc07_g20890	Cc11_g15080	Cc02_g06420	Cc08_g10320	Cc11_g08510	Cc06_g02650
Cc11_g02100	Cc07_g09400	Cc01_g15640	Cc07_g15380	Cc08_g03950	Cc02_g09370
Cc09_g01150	Cc02_g01010	Cc03_g04700	Cc08_g03950	Cc04_g13950	Cc01_g03220
Cc04_g16270	Cc02_g34510	Cc01_g17620	Cc07_g04190	Cc01_g12330	Cc07_g04190
Cc11_g08330	Cc02_g09830	Cc06_g22480	Cc08_g06480	Cc11_g13960	Cc04_g08370
Cc10_g07350	Cc10_g16050	Cc02_g30950	Cc01_g02610	Cc11_g13660	Cc02_g36540
Cc11_g02330	Cc02_g05900	Cc01_g14300	Cc02_g07500	Cc05_g07590	Cc04_g10990
Cc07_g19470	Cc04_g07810	Cc02_g02250	Cc05_g08980	Cc05_g07760	Cc06_g19050
Cc06_g01020	Cc02_g04040	Cc01_g17310	Cc01_g04820	Cc01_g17730	Cc02_g07800
Cc06_g05260	Cc03_g11330	Cc07_g09080	Cc02_g20910	Cc08_g13790	Cc06_g06910
Cc02_g28140	Cc01_g08690	Cc09_g08830	Cc08_g13890	Cc11_g13900	Cc05_g12260
Cc06_g18610	Cc01_g02780	Cc01_g08180	Cc05_g00810	Cc07_g07960	Cc08_g08460
Cc02_g04100	Cc06_g16130	Cc01_g19160	Cc07_g15340	Cc07_g12040	Cc02_g36960
Cc04_g00070	Cc08_g11180	Cc02_g32250	Cc01_g18010	Cc01_g06100	Cc04_g10600
Cc06_g23440	Cc06_g19480	Cc04_g03370	Cc06_g01020	Cc08_g16760	Cc02_g08160
Cc06_g03720	Cc04_g05170	Cc08_g05320	Cc02_g36630	Cc04_g16850	Cc02_g20600
Cc04_g00920	Cc01_g07360	Cc06_g11850	Cc06_g05260	Cc07_g07990	Cc01_g03770
Cc11_g05690	Cc08_g14250	Cc11_g12900	Cc02_g24550	Cc06_g15370	Cc11_g02870
Cc02_g16940	Cc01_g09580	Cc07_g13060	Cc07_g16080	Cc11_g08790	Cc02_g05690
Cc02_g20840	Cc11_g15550	Cc04_g01270	Cc05_g04780	Cc06_g05260	Cc02_g33870
Cc10_g02250	Cc06_g17100	Cc11_g02970	Cc01_g03810	Cc08_g01090	Cc07_g07830
Cc07_g17700	Cc10_g11120	Cc10_g15130	Cc10_g06580	Cc01_g05920	Cc04_g10230
Cc07_g16500	Cc08_g02580	Cc02_g13180	Cc07_g08400	Cc07_g14260	Cc03_g03520
Cc11_g09600	Cc05_g11150	Cc06_g01070	Cc06_g02950	Cc04_g05060	Cc01_g21180
Cc11_g15700	Cc07_g20790	Cc04_g07370	Cc11_g05690	Cc02_g07960	Cc08_g09170
Cc09_g08600	Cc02_g19750	Cc06_g17630	Cc11_g02360	Cc11_g02360	Cc01_g21460
Cc06_g17820	Cc04_g10130	Cc04_g10180	Cc06_g17690	Cc06_g15100	Cc10_g01820
Cc05_g08050	Cc11_g13960	Cc01_g09170	Cc07_g14390	Cc02_g16940	Cc01_g16670
Cc10_g05110	Cc04_g15710	Cc07_g16060	Cc03_g03780	Cc02_g11970	Cc07_g12270
Cc01_g05580	Cc01_g17490	Cc06_g12520	Cc04_g13160	Cc07_g07540	Cc02_g05860
Cc02_g05260	Cc07_g07160	Cc08_g03220	Cc02_g30960	Cc02_g10850	Cc02_g09240
Cc06_g08810	Cc01_g12070	Cc03_g13680	Cc07_g18690	Cc03_g15580	Cc02_g17170
Cc10_g12080	Cc06_g06020	Cc10_g01780	Cc01_g07850	Cc04_g12900	Cc11_g11720
Cc06_g09730	Cc02_g35510	Cc08_g01680	Cc06_g22480	Cc10_g03380	Cc08_g10450
Cc02_g07540	Cc10_g07860	Cc06_g10190	Cc07_g06600	Cc07_g04750	Cc02_g36630
Cc10_g11760	Cc02_g26290	Cc02_g18360	Cc10_g08330	Cc01_g13880	Cc02_g21560
Cc09_g01070	Cc03_g03520	Cc02_g01650	Cc07_g04750	Cc02_g17220	Cc05_g13600
Cc01_g16470	Cc06_g14260	Cc07_g14360	Cc02_g38460	Cc09_g08830	Cc06_g18850
Cc06_g09540	Cc04_g02270	Cc08_g00820	Cc10_g05110	Cc04_g09130	Cc07_g08510
Cc11_g12900	Cc04_g16270	Cc08_g15640	Cc04_g09860	Cc03_g01960	Cc02_g32780
Cc04_g16560	Cc08_g12300	Cc02_g25390	Cc02_g31690	Cc11_g04040	Cc01_g01920
Cc06_g08530	Cc05_g06930	Cc03_g11590	Cc06_g02680	Cc11_g03080	Cc07_g00540
Cc04_g04800	Cc01_g09420	Cc06_g13400	Cc02_g31680	Cc02_g01950	Cc06_g06370
Cc02_g08540	Cc04_g10260	Cc02_g23970	Cc03_g02260	Cc06_g13440	Cc02_g11220
Cc06_g16560	Cc03_g11190	Cc06_g01460	Cc04_g03560	Cc11_g08400	Cc05_g15530
Cc11_g16290	Cc11_g17160	Cc10_g11210	Cc10_g02380	Cc02_g31690	Cc02_g30780
Cc07_g00550	Cc03_g11350	Cc02_g00690	Cc11_g14430	Cc03_g02730	Cc04_g02080
Cc08_g12240	Cc09_g03520	Cc01_g10910	Cc04_g14520	Cc02_g35020	Cc07_g07100
Cc07_g05880	Cc09_g03060	Cc02_g27740	Cc10_g05310	Cc07_g19670	Cc07_g16010
Cc04_g02770	Cc02_g03810	Cc08_g13380	Cc02_g24670	Cc03_g02260	Cc03_g00750
Cc02_g10430	Cc02_g31280	Cc07_g04080	Cc01_g17010	Cc10_g02380	Cc10_g09410
Cc03_g10530	Cc06_g00830	Cc09_g09090	Cc07_g08620	Cc10_g11430	Cc11_g17100
Cc02_g19610	Cc11_g05010	Cc02_g31630	Cc10_g15830	Cc06_g13350	Cc03_g10090
Cc10_g06500	Cc02_g11900	Cc10_g11860	Cc03_g08100	Cc11_g14430	Cc02_g16940
Cc10_g04860	Cc06_g22790	Cc01_g08540	Cc03_g08320	Cc06_g08590	Cc06_g07490
Cc02_g25730	Cc03_g09660	Cc03_g14160	Cc06_g12520	Cc05_g10450	Cc04_g09270
Cc10_g10580	Cc02_g15330	Cc06_g22300	Cc06_g09170	Cc04_g09770	Cc06_g17510
Cc03_g06490	Cc08_g08820	Cc02_g26750	Cc04_g12060	Cc01_g17010	Cc06_g01870
Cc02_g11740	Cc02_g15210	Cc06_g00990	Cc02_g23610	Cc08_g07010	Cc02_g10850
Cc04_g05830	Cc10_g12370	Cc01_g19170	Cc04_g04330	Cc09_g10580	Cc08_g03310
Cc04_g11030	Cc05_g04780	Cc07_g04640	Cc03_g15350	Cc03_g04030	Cc06_g04840
Cc07_g16920	Cc01_g03810	Cc02_g35840	Cc02_g27490	Cc02_g00420	Cc06_g22460
Cc07_g18990	Cc10_g04520	Cc08_g11130	Cc06_g03610	Cc08_g11610	Cc07_g17510
Cc05_g07440	Cc06_g17690	Cc04_g03750	Cc06_g14870	Cc05_g12040	Cc10_g09400
Cc07_g10920	Cc03_g07150	Cc09_g02160	Cc06_g15660	Cc02_g29120	Cc09_g06300
Cc06_g10350	Cc02_g17450	Cc02_g27820	Cc02_g19790	Cc01_g00990	Cc07_g06390
Cc03_g09150	Cc03_g16090	Cc04_g12460	Cc01_g03170	Cc03_g09300	Cc11_g05700
Cc06_g00950	Cc02_g34600	Cc03_g02190	Cc06_g11680	Cc09_g05830	Cc02_g15850
Cc06_g05300	Cc09_g02890	Cc07_g15490	Cc01_g16010	Cc05_g08800	Cc08_g16320
Cc01_g08250	Cc07_g04730	Cc11_g05290	Cc06_g13560	Cc02_g06570	Cc04_g08430
Cc07_g13390	Cc02_g30960	Cc04_g09670	Cc03_g05500	Cc04_g15460	Cc02_g09680
Cc06_g12450	Cc02_g34110	Cc11_g10610	Cc07_g21240	Cc11_g05210	Cc05_g12280
Cc08_g12100	Cc05_g10130	Cc01_g02130	Cc05_g14610	Cc11_g06200	Cc09_g10450
Cc02_g31780	Cc05_g07670	Cc01_g11910	Cc01_g21240	Cc06_g19620	Cc07_g11720
Cc02_g05100	Cc08_g06810	Cc08_g08310	Cc02_g25390	Cc01_g08250	Cc05_g15340
Cc01_g17510	Cc07_g02150	Cc11_g05490	Cc04_g00870	Cc03_g12720	Cc04_g15480
Cc02_g21120	Cc03_g03030	Cc08_g09790	Cc09_g01760	Cc05_g15270	Cc01_g01630
Cc09_g00140	Cc10_g06140	Cc07_g01640	Cc01_g05230	Cc04_g06290	Cc05_g12310
Cc06_g13200	Cc02_g30950	Cc02_g20280	Cc08_g06540	Cc06_g13560	Cc11_g00030
Cc06_g04460	Cc08_g04060	Cc11_g11400	Cc04_g07850	Cc02_g10810	Cc08_g09210
Cc08_g11780	Cc05_g11970	Cc05_g07940	Cc08_g06390	Cc11_g08680	Cc02_g06770
Cc08_g11460	Cc02_g07660	Cc07_g05320	Cc05_g13290	Cc02_g30660	Cc10_g09170
Cc01_g15480	Cc05_g12220	Cc02_g03240	Cc09_g09900	Cc09_g00140	Cc07_g06180
Cc06_g15740	Cc05_g14850	Cc05_g11540	Cc07_g20220	Cc08_g15640	Cc08_g01660
Cc06_g20110	Cc10_g03380	Cc07_g09370	Cc02_g21620	Cc06_g13400	Cc02_g07790
Cc11_g09560	Cc10_g08330	Cc03_g14980	Cc01_g12870	Cc01_g20800	Cc06_g16420
Cc08_g10370	Cc09_g03470	Cc08_g03240	Cc06_g09350	Cc02_g16290	Cc04_g03560
Cc09_g09190	Cc09_g05980	Cc03_g02580	Cc05_g13020	Cc04_g05780	Cc04_g15660
Cc09_g08440	Cc11_g05440	Cc09_g06070	Cc07_g15550	Cc01_g13460	Cc10_g15130
Cc01_g13460	Cc10_g07630	Cc05_g00520	Cc01_g19960	Cc10_g04170	Cc08_g02980
Cc08_g13030	Cc06_g11830	Cc02_g10800	Cc09_g09400	Cc11_g03130	Cc04_g06070
Cc06_g08000	Cc02_g05710	Cc05_g11620	Cc11_g13390	Cc01_g05360	Cc02_g27430
Cc01_g17330	Cc01_g19160	Cc05_g13030	Cc01_g07960	Cc04_g10580	Cc03_g04210
Cc02_g27740	Cc09_g00980	Cc03_g15200	Cc09_g06170	Cc02_g03250	Cc01_g07810
Cc01_g07410	Cc10_g12080	Cc05_g00320	Cc02_g30770	Cc01_g15490	Cc02_g38840
Cc09_g02330	Cc07_g08310	Cc11_g06940	Cc06_g20320	Cc02_g36590	Cc04_g10550
Cc01_g08300	Cc11_g06830	Cc06_g03250	Cc07_g14700	Cc09_g08020	Cc05_g16270
Cc10_g10110	Cc01_g15570	Cc02_g28350	Cc09_g02160	Cc05_g10820	Cc11_g02000
Cc07_g14750	Cc11_g01060	Cc03_g01280	Cc02_g28990	Cc02_g27380	Cc05_g16400
Cc06_g19490	Cc05_g13280	Cc08_g13460	Cc05_g15050	Cc01_g05270	Cc01_g13010
Cc05_g03070	Cc02_g18090	Cc08_g11910	Cc06_g20070	Cc08_g04080	Cc05_g10420
Cc04_g10750	Cc01_g11640	Cc07_g05340	Cc08_g07710	Cc06_g02580	Cc08_g00060
Cc10_g11500	Cc05_g07530	Cc11_g00380	Cc05_g08110	Cc10_g06560	Cc03_g00200
Cc08_g12550	Cc07_g10950	Cc07_g11940	Cc02_g26620	Cc04_g02630	Cc09_g01270
Cc05_g15560	Cc04_g15180	Cc01_g13570	Cc10_g01010	Cc04_g12150	Cc11_g00870
Cc08_g09890	Cc06_g11530	Cc02_g23840	Cc10_g02200	Cc01_g19960	Cc02_g04400
Cc02_g23860	Cc08_g02710	Cc02_g36050	Cc04_g02290	Cc11_g13390	Cc06_g16290
Cc04_g13220	Cc07_g04930	Cc10_g04780	Cc10_g08840	Cc01_g09410	Cc05_g10880
Cc10_g11450	Cc04_g16560	Cc04_g12110	Cc06_g09840	Cc08_g01510	Cc05_g11710
Cc01_g20930	Cc02_g38700	Cc01_g06410	Cc02_g04550	Cc09_g06170	Cc01_g12960
Cc07_g17690	Cc11_g02970	Cc08_g02150	Cc06_g23270	Cc02_g05700	Cc01_g02440
Cc05_g11120	Cc02_g16160	Cc04_g06980	Cc05_g15430	Cc02_g30770	Cc05_g13260
Cc03_g03610	Cc01_g18820	Cc07_g14770	Cc06_g00620	Cc06_g20320	Cc11_g14720
Cc01_g14560	Cc07_g18160	Cc02_g20140	Cc10_g04080	Cc09_g00590	Cc05_g09930
Cc11_g02790	Cc02_g13590	Cc01_g02560	Cc07_g01640	Cc01_g21140	Cc02_g30100
Cc07_g12220	Cc05_g01650	Cc04_g06390	Cc02_g06060	Cc02_g08510	Cc05_g04040
Cc02_g32830	Cc10_g08340	Cc06_g04900	Cc07_g04560	Cc03_g02190	Cc11_g08830
Cc02_g11370	Cc07_g08240	Cc11_g12180	Cc02_g31160	Cc07_g13580	Cc08_g00350
Cc05_g03560	Cc07_g13320	Cc07_g08410	Cc01_g18170	Cc06_g06870	Cc10_g03960
Cc08_g12040	Cc07_g15440	Cc01_g12530	Cc02_g24460	Cc05_g08110	Cc02_g30300
Cc03_g14930	Cc05_g09200	Cc06_g12510	Cc07_g05680	Cc02_g18220	Cc07_g05610
Cc01_g04260	Cc05_g12040	Cc04_g02560	Cc10_g00550	Cc02_g04550	Cc05_g05640
Cc04_g14060	Cc04_g10180	Cc01_g13800	Cc10_g01640	Cc02_g35100	Cc02_g16090
Cc11_g09920	Cc08_g11660	Cc08_g16300	Cc10_g02340	Cc06_g23270	Cc10_g07000
Cc08_g07950	Cc07_g16060	Cc05_g05920	Cc07_g02340	Cc05_g01850	Cc02_g23130
Cc01_g18170	Cc02_g30120	Cc02_g34470	Cc04_g15810	Cc05_g08830	Cc08_g00740
Cc05_g12390	Cc04_g08580	Cc02_g03050	Cc02_g22810	Cc10_g04080	Cc08_g11000
Cc10_g09920	Cc05_g06070	Cc02_g10760	Cc07_g20570	Cc10_g04060	Cc10_g02370
Cc01_g13250	Cc01_g06000	Cc06_g03400	Cc06_g18600	Cc08_g09790	Cc03_g04610
Cc05_g15740	Cc10_g07850	Cc03_g00730	Cc11_g13780	Cc07_g01640	Cc02_g36290
Cc02_g19850	Cc02_g02430	Cc11_g12890	Cc05_g06110	Cc11_g10070	Cc05_g14690
Cc09_g06070	Cc02_g06570	Cc02_g02460	Cc02_g08070	Cc02_g06060	Cc02_g27400
Cc05_g13240	Cc04_g04330	Cc06_g21450	Cc08_g00610	Cc06_g12790	Cc02_g27380
Cc02_g17430	Cc02_g25310	Cc02_g30920	Cc03_g15430	Cc01_g18170	Cc05_g15040
Cc03_g01660	Cc06_g22690	Cc09_g01780	Cc01_g20020	Cc11_g16860	Cc01_g04240
Cc07_g09960	Cc05_g12950	Cc01_g10370	Cc02_g34760	Cc07_g00250	Cc10_g04750
Cc11_g17300	Cc11_g10700	Cc02_g14780	Cc03_g04260	Cc10_g00550	Cc06_g12000
Cc02_g08140	Cc06_g19620	Cc03_g15260	Cc03_g11730	Cc07_g16540	Cc01_g19960
Cc05_g11690	Cc03_g04350	Cc02_g35050	Cc02_g33760	Cc04_g14500	Cc01_g07450
Cc08_g04470	Cc07_g16270	Cc01_g10230	Cc07_g13160	Cc01_g20420	Cc04_g04870
Cc01_g13760	Cc02_g07730	Cc09_g02380	Cc06_g02890	Cc02_g22810	Cc04_g08260
Cc07_g04110	Cc09_g08890	Cc05_g09500	Cc01_g18840	Cc04_g00170	Cc09_g01280
Cc07_g09250	Cc06_g11680	Cc10_g10920	Cc01_g18690	Cc07_g10520	Cc01_g15560
Cc09_g03340	Cc10_g04100	Cc04_g16140	Cc04_g07860	Cc02_g16550	Cc04_g04710
Cc02_g37180	Cc01_g09610	Cc08_g10440	Cc08_g13530	Cc03_g07890	Cc05_g16510
Cc02_g17900	Cc02_g21050	Cc06_g19780	Cc09_g06220	Cc05_g11690	Cc10_g08670
Cc04_g14150	Cc10_g13950	Cc07_g00040	Cc04_g04930	Cc08_g15040	Cc02_g13350
Cc07_g13340	Cc04_g00010	Cc08_g02470	Cc11_g12660	Cc04_g10610	Cc01_g17820
Cc07_g16300	Cc04_g00630	Cc01_g08930	Cc03_g13300	Cc04_g14700	Cc04_g01670
Cc06_g03860	Cc02_g30660	Cc01_g08770	Cc02_g14000	Cc08_g05210	Cc06_g06040
Cc11_g12220	Cc11_g15440	Cc07_g20830	Cc11_g03380	Cc03_g02100	Cc03_g07530
Cc08_g10580	Cc05_g15650	Cc06_g10270	Cc02_g13650	Cc07_g12070	Cc10_g08840
Cc06_g06550	Cc09_g05540	Cc02_g07800	Cc03_g08470	Cc06_g23750	Cc02_g33800
Cc11_g05060	Cc02_g25390	Cc07_g13730	Cc05_g11200	Cc03_g04260	Cc02_g29330
Cc06_g15500	Cc08_g13780	Cc05_g01590	Cc05_g01630	Cc03_g11730	Cc05_g13330
Cc01_g21070	Cc02_g24050	Cc08_g13220	Cc02_g34410	Cc10_g01840	Cc01_g10410
Cc02_g16690	Cc03_g11590	Cc01_g18710	Cc03_g10650	Cc06_g09990	Cc04_g13750
Cc11_g10620	Cc06_g10670	Cc01_g20390	Cc02_g23480	Cc02_g18630	Cc04_g03620
Cc07_g20110	Cc01_g16810	Cc11_g13140	Cc10_g10170	Cc11_g07400	Cc02_g08910
Cc09_g05860	Cc07_g10530	Cc02_g28830	Cc08_g11480	Cc06_g00520	Cc03_g07950
Cc07_g17580	Cc06_g12730	Cc08_g12660	Cc10_g03340	Cc05_g15860	Cc02_g39220
Cc01_g06110	Cc02_g13800	Cc02_g18020	Cc09_g06230	Cc07_g07690	Cc04_g04160
Cc08_g02900	Cc06_g13920	Cc02_g14570	Cc10_g06570	Cc03_g08470	Cc04_g14330
Cc01_g02560	Cc09_g01400	Cc02_g06660	Cc02_g05950	Cc08_g11620	Cc01_g17220
Cc07_g06400	Cc06_g22130	Cc08_g07780	Cc10_g06890	Cc05_g01630	Cc06_g23880
Cc08_g10950	Cc02_g23390	Cc10_g14940	Cc08_g02950	Cc04_g09480	Cc03_g07930
Cc04_g12250	Cc08_g01150	Cc03_g03510	Cc07_g11100	Cc03_g10650	Cc02_g19250
Cc02_g19340	Cc10_g10020	Cc08_g04770	Cc01_g15120	Cc03_g06370	Cc06_g21740
Cc05_g05180	Cc01_g07410	Cc01_g10000	Cc06_g14500	Cc05_g12580	Cc03_g16170
Cc07_g10230	Cc10_g12920	Cc10_g12120	Cc10_g09680	Cc06_g08610	Cc05_g11420
Cc06_g09100	Cc07_g03540	Cc07_g13290	Cc02_g26240	Cc06_g03920	Cc01_g15020
Cc03_g01140	Cc05_g10600	Cc05_g15320	Cc04_g15980	Cc01_g03160	Cc02_g11410
Cc02_g13260	Cc04_g07360	Cc07_g01780	Cc02_g28010	Cc08_g11480	Cc02_g22250
Cc02_g12720	Cc10_g09620	Cc06_g03290	Cc01_g21600	Cc03_g02150	Cc08_g02010
Cc02_g18370	Cc10_g07920	Cc09_g01430	Cc03_g00960	Cc09_g08800	Cc07_g00360
Cc11_g08910	Cc09_g09090	Cc02_g02280	Cc07_g14280	Cc08_g06500	Cc07_g12630
Cc03_g00730	Cc02_g04440	Cc02_g23650	Cc09_g03590	Cc08_g16330	Cc02_g14530
Cc02_g23880	Cc08_g05630	Cc08_g09580	Cc02_g13700	Cc11_g14470	Cc08_g00590
Cc07_g14430	Cc07_g07910	Cc04_g05560	Cc02_g15790	Cc10_g06570	Cc07_g18940
Cc09_g00600	Cc06_g15350	Cc09_g03140	Cc02_g22760	Cc11_g02430	Cc05_g01270
Cc02_g15380	Cc02_g36590	Cc04_g05810	Cc06_g01450	Cc02_g33050	Cc05_g05450
Cc08_g08720	Cc02_g21620	Cc04_g15480	Cc11_g09970	Cc02_g36940	Cc02_g30700
Cc01_g14950	Cc10_g16010	Cc04_g04500	Cc07_g09130	Cc10_g12070	Cc09_g03710
Cc06_g02350	Cc08_g16810	Cc06_g02320	Cc02_g33750	Cc08_g02950	Cc01_g10780
Cc10_g11470	Cc04_g11420	Cc11_g00800	Cc02_g38950	Cc04_g11190	Cc02_g01500
Cc07_g02330	Cc05_g15560	Cc07_g13250	Cc10_g06790	Cc03_g01440	Cc02_g11190
Cc01_g08270	Cc03_g11370	Cc10_g07070	Cc06_g08980	Cc06_g21070	Cc01_g12000
Cc02_g09340	Cc02_g22460	Cc02_g16570	Cc08_g08720	Cc05_g05180	Cc03_g16070
Cc01_g14180	Cc10_g06560	Cc07_g20980	Cc11_g02220	Cc10_g13960	Cc10_g15340
Cc02_g27980	Cc04_g13990	Cc01_g05890	Cc06_g09810	Cc06_g13980	Cc10_g02870
Cc11_g12990	Cc04_g15340	Cc02_g18800	Cc02_g09300	Cc11_g01630	Cc08_g10430
Cc06_g09620	Cc02_g07970	Cc01_g10420	Cc06_g05660	Cc02_g02410	Cc11_g05040
Cc07_g11160	Cc06_g00480	Cc02_g36660	Cc08_g11950	Cc02_g08740	Cc01_g06490
Cc02_g29730	Cc06_g15670	Cc04_g02940	Cc06_g13690	Cc02_g20990	Cc11_g01240
Cc05_g07840	Cc04_g04870	Cc02_g14010	Cc07_g00280	Cc01_g21600	Cc01_g09120
Cc06_g01700	Cc09_g00590	Cc02_g33250	Cc10_g10730	Cc07_g14280	Cc06_g05820
Cc04_g00130	Cc04_g08750	Cc09_g01050	Cc02_g11230	Cc06_g13190	Cc01_g12570
Cc10_g05260	Cc07_g17330	Cc09_g05120	Cc03_g01430	Cc04_g03400	Cc06_g04890
Cc10_g09210	Cc07_g17800	Cc02_g12650	Cc02_g02860	Cc07_g15870	Cc03_g12120
Cc01_g04470	Cc03_g04890	Cc05_g06390	Cc07_g12330	Cc02_g06950	Cc01_g16960
Cc06_g15440	Cc05_g15050	Cc11_g16170	Cc02_g01340	Cc11_g10150	Cc02_g06440
Cc08_g11270	Cc10_g13750	Cc08_g09870	Cc11_g01200	Cc10_g07460	Cc06_g08640
Cc01_g16290	Cc07_g15490	Cc07_g03840	Cc08_g16070	Cc06_g14840	Cc06_g10560
Cc07_g15900	Cc01_g12730	Cc08_g01780	Cc01_g18250	Cc02_g38950	Cc10_g12180
Cc04_g00640	Cc10_g12950	Cc06_g20890	Cc01_g11570	Cc10_g07050	Cc10_g03490
Cc02_g37390	Cc05_g12050	Cc03_g13840	Cc05_g12740	Cc04_g05790	Cc08_g09010
Cc04_g02590	Cc05_g13980	Cc11_g07960	Cc10_g11580	Cc04_g15140	Cc08_g16850
Cc03_g04850	Cc10_g08840	Cc01_g13770	Cc05_g14500	Cc10_g06790	Cc05_g13100
Cc02_g11120	Cc04_g01770	Cc02_g02630	Cc05_g03450	Cc06_g08980	Cc02_g34450
Cc10_g01910	Cc09_g06840	Cc11_g16230	Cc10_g04690	Cc02_g36900	Cc08_g16950
Cc02_g08160	Cc07_g02010	Cc03_g09930	Cc03_g07120	Cc10_g13780	Cc01_g18870
Cc06_g18080	Cc07_g09850	Cc01_g08640	Cc01_g05160	Cc04_g00250	Cc02_g11460
Cc08_g10740	Cc07_g10360	Cc05_g12360	Cc01_g15850	Cc02_g09300	Cc08_g05710
Cc01_g20950	Cc02_g04620	Cc01_g01530	Cc08_g07190	Cc06_g05660	Cc10_g02320
Cc06_g03880	Cc06_g00900	Cc08_g05050	Cc02_g37770	Cc09_g04880	Cc02_g03050
Cc07_g11910	Cc02_g34160	Cc03_g14130	Cc11_g06340	Cc03_g01430	Cc06_g08730
Cc01_g00300	Cc08_g08060	Cc02_g10250	Cc01_g08770	Cc02_g02860	Cc11_g00130
Cc10_g14940	Cc01_g07880	Cc01_g11320	Cc04_g13070	Cc04_g10350	Cc04_g16510
Cc07_g04550	Cc10_g06030	Cc02_g08490	Cc02_g02540	Cc07_g17520	Cc03_g08410
Cc02_g09610	Cc09_g02580	Cc05_g15720	Cc05_g05510	Cc06_g01820	Cc02_g06950
Cc11_g01750	Cc03_g01540	Cc10_g00650	Cc11_g12530	Cc02_g35050	Cc02_g07000
Cc01_g21260	Cc02_g22770	Cc11_g01810	Cc07_g02770	Cc05_g13400	Cc06_g02470
Cc03_g00750	Cc07_g15660	Cc07_g10570	Cc11_g16520	Cc11_g00600	Cc02_g04750
Cc01_g18050	Cc03_g15530	Cc03_g09220	Cc05_g13950	Cc05_g13840	Cc03_g15620
Cc06_g01870	Cc01_g18170	Cc01_g20320	Cc04_g06810	Cc02_g21800	Cc02_g15380
Cc03_g08620	Cc02_g04380	Cc11_g13460	Cc02_g04350	Cc04_g11450	Cc02_g37050
Cc03_g04280	Cc01_g11760	Cc07_g08040	Cc02_g30530	Cc08_g09090	Cc02_g39190
Cc01_g01570	Cc09_g08010	Cc06_g02730	Cc02_g04010	Cc05_g12740	Cc01_g14950
Cc07_g15150	Cc01_g17260	Cc02_g16960	Cc08_g08200	Cc10_g11580	Cc11_g10250
Cc07_g20360	Cc07_g18140	Cc10_g03730	Cc08_g09170	Cc06_g01970	Cc02_g08660
Cc02_g26360	Cc02_g24650	Cc11_g17280	Cc04_g10250	Cc02_g01370	Cc05_g08500
Cc04_g01080	Cc02_g34490	Cc07_g18090	Cc04_g04580	Cc01_g16330	Cc04_g03060
Cc11_g11070	Cc06_g15730	Cc05_g13340	Cc06_g04750	Cc08_g11880	Cc02_g01600
Cc04_g04360	Cc06_g23640	Cc02_g38040	Cc06_g21170	Cc03_g02250	Cc06_g20490
Cc04_g10790	Cc04_g01530	Cc02_g11100	Cc05_g04670	Cc04_g00130	Cc01_g09500
Cc01_g08140	Cc07_g18590	Cc07_g13750	Cc07_g08510	Cc01_g13940
Cc03_g03070	Cc02_g08090	Cc04_g10040	Cc08_g07270	Cc01_g02350
Cc01_g21890	Cc06_g22840	Cc07_g06610	Cc06_g07640	Cc06_g01830
Cc06_g20980	Cc09_g10920	Cc08_g05330	Cc05_g05740	Cc07_g09280
Cc07_g12910	Cc01_g10040	Cc05_g04770	Cc08_g00970	Cc10_g09210
Cc11_g09100	Cc07_g13620	Cc02_g38080	Cc08_g16520	Cc02_g18530
Cc02_g39790	Cc06_g10040	Cc02_g04780	Cc01_g00260	Cc07_g04960
Cc07_g09030	Cc02_g03550	Cc08_g08730	Cc06_g03500	Cc01_g15850
Cc09_g01710	Cc11_g17300	Cc03_g01050	Cc05_g16430	Cc02_g25530
Cc07_g09590	Cc01_g06960	Cc02_g18140	Cc01_g11810	Cc02_g37770
Cc01_g18950	Cc05_g11690	Cc04_g15880	Cc04_g13960	Cc01_g04300
Cc02_g38380	Cc11_g03770	Cc02_g06480	Cc03_g08620	Cc10_g06590
Cc05_g16500	Cc08_g15040	Cc04_g02410	Cc10_g07490	Cc11_g14580
Cc01_g19470	Cc02_g25590	Cc08_g15920	Cc06_g05780	Cc10_g08310
Cc01_g00330	Cc01_g18770	Cc07_g11770	Cc05_g05170	Cc10_g07410
Cc02_g15620	Cc09_g06090	Cc01_g01250	Cc07_g03990	Cc06_g14020
Cc03_g00820	Cc08_g05210	Cc05_g09980	Cc05_g14360	Cc02_g02580
Cc02_g38730	Cc04_g05070	Cc07_g10960	Cc11_g14030	Cc11_g12530
Cc10_g13340	Cc02_g37180	Cc02_g36100	Cc07_g00390	Cc06_g19050
Cc01_g03970	Cc08_g06760	Cc11_g12050	Cc09_g05690	Cc03_g14910
Cc11_g12450	Cc01_g20020	Cc04_g09040	Cc05_g09270	Cc05_g13210
Cc01_g20970	Cc06_g03860	Cc06_g06420	Cc08_g16930	Cc01_g13500
Cc07_g02110	Cc11_g12220	Cc10_g02730	Cc06_g16420	Cc02_g35190
Cc01_g00020	Cc01_g17950	Cc04_g07030	Cc11_g08880	Cc04_g10400
Cc05_g09010	Cc06_g00980	Cc09_g02340	Cc02_g17230	Cc02_g18770
Cc01_g15650	Cc02_g14000	Cc01_g01470	Cc02_g20530	Cc05_g01770
Cc11_g09330	Cc05_g09970	Cc05_g15500	Cc10_g11720	Cc04_g06810
Cc04_g14730	Cc11_g11740	Cc02_g24500	Cc09_g03290	Cc10_g13180
Cc04_g04000	Cc06_g15310	Cc07_g12730	Cc01_g05780	Cc08_g06420
Cc02_g36740	Cc02_g32130	Cc05_g14620	Cc04_g08540	Cc03_g00440
Cc01_g05530	Cc07_g10170	Cc02_g19200	Cc04_g09350	Cc04_g01580
Cc02_g14610	Cc04_g09750	Cc11_g13650	Cc02_g10030	Cc02_g04010
Cc11_g12630	Cc02_g27290	Cc11_g11800	Cc07_g18740	Cc11_g17200
Cc04_g11480	Cc01_g06430	Cc05_g10610	Cc02_g19800	Cc08_g09170
Cc08_g05050	Cc02_g23480	Cc04_g12970	Cc02_g03000	Cc11_g09770
Cc02_g39270	Cc04_g15600	Cc11_g16070	Cc05_g01610	Cc03_g04410
Cc01_g13730	Cc02_g13730	Cc08_g15650	Cc07_g19030	Cc02_g25550
Cc10_g02010	Cc05_g11980	Cc04_g09630	Cc10_g07320	Cc05_g07750
Cc01_g09530	Cc07_g01910	Cc05_g11750	Cc10_g11550	Cc11_g01410
Cc06_g13750	Cc03_g07270	Cc02_g35820	Cc06_g00210	Cc08_g11310
Cc01_g10810	Cc08_g11480	Cc02_g39590	Cc07_g00200	Cc07_g06460
Cc11_g05090	Cc07_g19160	Cc05_g04810	Cc02_g14200	Cc04_g02880
Cc10_g07000	Cc06_g18910	Cc03_g04980	Cc02_g25370	Cc08_g13310
Cc07_g16960	Cc01_g02560	Cc11_g17230	Cc05_g06550	Cc10_g05850
Cc03_g03660	Cc06_g09090	Cc06_g10280	Cc02_g25680	Cc09_g02740
Cc06_g15070	Cc04_g06390	Cc09_g03820	Cc08_g14800	Cc03_g00750
Cc05_g15040	Cc11_g05780	Cc09_g07190	Cc06_g12650	Cc02_g04930
Cc03_g04230	Cc07_g12460	Cc01_g20910	Cc09_g10930	Cc01_g16220
Cc11_g14040	Cc05_g06980	Cc02_g22590	Cc11_g13400	Cc11_g17290
Cc06_g12220	Cc02_g05950	Cc02_g19300	Cc08_g14790	Cc05_g12900
Cc06_g17480	Cc02_g36940	Cc04_g13970	Cc07_g12480	Cc02_g25540
Cc08_g06730	Cc05_g13570	Cc02_g27890	Cc11_g12120	Cc11_g05700
Cc10_g13140	Cc03_g01440	Cc07_g05010	Cc04_g07110	Cc02_g39450
Cc04_g16920	Cc10_g13400	Cc11_g17060	Cc10_g08470	Cc05_g14360
Cc03_g05520	Cc07_g11100	Cc05_g01970	Cc04_g02850	Cc03_g09090
Cc07_g14730	Cc01_g03340	Cc06_g15320	Cc02_g02140	Cc11_g14030
Cc05_g06670	Cc01_g17660	Cc08_g12940	Cc07_g04460	Cc02_g28080
Cc08_g10530	Cc08_g10950	Cc05_g11870	Cc08_g06890	Cc03_g02510
Cc10_g04110	Cc09_g06860	Cc09_g00890	Cc06_g19540	Cc06_g01530
Cc09_g03360	Cc10_g02940	Cc04_g12720	Cc01_g21430	Cc03_g10200
Cc09_g09320	Cc06_g14500	Cc02_g07130	Cc10_g12410	Cc05_g14040
Cc11_g09630	Cc05_g13070	Cc02_g03200	Cc11_g11670	Cc11_g01420
Cc06_g13050	Cc05_g13100	Cc02_g25120	Cc02_g18890	Cc04_g06820
Cc06_g09660	Cc06_g13520	Cc02_g27760	Cc07_g03490	Cc11_g04690
Cc08_g09590	Cc11_g10340	Cc08_g14860	Cc08_g04230	Cc11_g17170
Cc03_g10580	Cc04_g14610	Cc01_g12660	Cc01_g07910	Cc02_g18800
Cc05_g15920	Cc02_g11760	Cc01_g11400	Cc08_g10530	Cc05_g08210
Cc11_g09720	Cc01_g14640	Cc02_g00370	Cc10_g01520	Cc04_g05440
Cc04_g07510	Cc10_g08380	Cc06_g08830	Cc04_g11010	Cc07_g18260
Cc02_g11940	Cc07_g09240	Cc04_g07060	Cc07_g06610	Cc02_g01860
Cc04_g00230	Cc07_g19690	Cc03_g02590	Cc08_g11120	Cc05_g05810
Cc02_g29290	Cc02_g03050	Cc04_g09590	Cc02_g14540	Cc01_g11700
Cc10_g06810	Cc06_g03400	Cc02_g01600	Cc11_g00200	Cc06_g01880
Cc06_g20200	Cc07_g15870		Cc02_g04030	Cc01_g10060
Cc11_g04320	Cc05_g16130		Cc03_g01740	Cc07_g12510
Cc05_g14840	Cc05_g08810		Cc05_g12780	Cc06_g05720
Cc08_g15260	Cc02_g20850		Cc11_g16600	Cc04_g00330
Cc02_g10290	Cc07_g21150		Cc05_g06820	Cc03_g00740
Cc01_g07750	Cc08_g10840		Cc03_g11840	Cc02_g38380
Cc10_g13670	Cc01_g04120		Cc10_g15190	Cc08_g12830
Cc02_g18480	Cc11_g01650		Cc05_g11230	Cc04_g09350
Cc02_g39250	Cc05_g15800		Cc04_g02410	Cc02_g29030
Cc09_g04300	Cc06_g00460		Cc10_g02500	Cc10_g05650
Cc05_g06880	Cc07_g18960		Cc04_g14330	Cc10_g07480
Cc01_g08650	Cc08_g12210		Cc07_g09100	Cc06_g10310
Cc11_g06370	Cc06_g01660		Cc07_g08110	Cc06_g06080
Cc04_g15240	Cc07_g12140		Cc04_g08290	Cc04_g13700
Cc06_g18580	Cc06_g14520		Cc02_g09800	Cc10_g00040
Cc10_g14270	Cc11_g08770		Cc02_g16190	Cc05_g01610
Cc06_g15850	Cc02_g09340		Cc08_g01050	Cc01_g03290
Cc01_g12760	Cc02_g03790		Cc03_g04370	Cc11_g14060
Cc02_g12100	Cc04_g06440		Cc08_g10660	Cc01_g20110
Cc02_g33480	Cc06_g14940		Cc02_g22610	Cc05_g08700
Cc07_g13790	Cc03_g16180		Cc10_g03110	Cc01_g20400
Cc07_g18280	Cc02_g26300		Cc08_g14600	Cc07_g11650
Cc04_g09910	Cc04_g10350		Cc02_g29620	Cc02_g36740
Cc10_g03890	Cc02_g24190		Cc11_g12940	Cc08_g00340
Cc02_g08040	Cc01_g13390		Cc06_g08450	Cc06_g06410
Cc01_g20030	Cc02_g26190		Cc07_g13310	Cc01_g18330
Cc01_g03260	Cc01_g09830		Cc05_g14430	Cc04_g02000
Cc11_g04820	Cc02_g17320		Cc07_g07330	Cc02_g04400
Cc01_g12020	Cc03_g01450		Cc02_g13250	Cc02_g25370
Cc07_g01210	Cc06_g01970		Cc05_g16000	Cc11_g14050
Cc02_g22440	Cc11_g03180		Cc02_g37680	Cc05_g06990
Cc06_g05940	Cc05_g03880		Cc05_g06880	Cc04_g08770
Cc04_g08550	Cc04_g02660		Cc07_g18730	Cc06_g08340
Cc05_g07910	Cc02_g12230		Cc01_g11010	Cc06_g02920
Cc08_g14530	Cc06_g20160		Cc01_g13410	Cc01_g05860
Cc02_g02310	Cc03_g13490		Cc03_g10150	Cc02_g07940
Cc10_g02320	Cc08_g01640		Cc02_g17400	Cc11_g13400
Cc01_g18360	Cc07_g04960		Cc11_g00570	Cc04_g05750
Cc02_g37690	Cc01_g05160		Cc07_g06680	Cc05_g15400
Cc02_g18840	Cc01_g04470		Cc03_g14560	Cc04_g07110
Cc01_g10110	Cc02_g14790		Cc11_g15800	Cc01_g10810
Cc04_g09590	Cc08_g07190		Cc10_g09930	Cc05_g15720
Cc06_g19350	Cc02_g10820		Cc07_g07070	Cc04_g03080
Cc02_g17650	Cc07_g15900		Cc07_g06750	Cc05_g12570
Cc02_g06870	Cc03_g02840		Cc11_g05040	Cc03_g09220
Cc03_g05990	Cc05_g07130		Cc08_g04160	Cc02_g05450
Cc06_g02210	Cc10_g10160		Cc01_g17000	Cc02_g16200
Cc02_g22790	Cc06_g13030		Cc02_g09130	Cc02_g34390
Cc08_g11730	Cc05_g03690		Cc01_g11220	Cc08_g04340
Cc01_g16860	Cc07_g20830		Cc08_g14370	Cc07_g02160
Cc07_g19550	Cc08_g15270		Cc06_g00200	Cc10_g06190
	Cc02_g37350		Cc11_g12130	Cc06_g19540
	Cc08_g08590		Cc07_g00420	Cc05_g05300
	Cc07_g02770		Cc08_g07080	Cc05_g14340
	Cc02_g23660		Cc03_g09920	Cc03_g09890
	Cc04_g16680		Cc06_g11310	Cc08_g14590
	Cc02_g25170		Cc06_g05940	Cc02_g17420
	Cc05_g13180		Cc11_g06900	Cc11_g09150
	Cc08_g12990		Cc05_g09180	Cc08_g16240
	Cc02_g29230		Cc04_g02320	Cc04_g04250
	Cc07_g20470		Cc02_g00720	Cc11_g11670
	Cc05_g13950		Cc01_g05690	Cc05_g13810
	Cc02_g24280		Cc03_g01060	Cc01_g00570
	Cc05_g01770		Cc05_g07320	Cc04_g04100
	Cc11_g07880		Cc06_g16380	Cc07_g03490
	Cc01_g09840		Cc07_g10740	Cc02_g27480
	Cc03_g00440		Cc11_g16390	Cc11_g14040
	Cc09_g02200		Cc06_g07780	Cc03_g07370
	Cc02_g19070		Cc02_g10470	Cc09_g01860
	Cc11_g13140		Cc09_g10550	Cc02_g16850
	Cc02_g25700		Cc11_g03010	Cc04_g16940
	Cc02_g30530		Cc04_g01310	Cc02_g06890
	Cc04_g01630		Cc02_g19010	Cc01_g19460
	Cc11_g09770		Cc10_g06760	Cc05_g08040
	Cc01_g07390		Cc11_g03250	Cc11_g03260
	Cc02_g18910		Cc02_g03030	Cc05_g16490
	Cc01_g04840		Cc05_g11700	Cc07_g02820
	Cc07_g15120		Cc01_g17530	Cc07_g06610
	Cc02_g09990		Cc02_g37110	Cc01_g12290
	Cc03_g06260		Cc02_g37720	Cc05_g11100
	Cc02_g18830		Cc02_g33290	Cc11_g16410
	Cc02_g32810		Cc11_g02050	Cc05_g00030
	Cc06_g12080		Cc02_g09010	Cc05_g13130
	Cc02_g24510		Cc10_g02660	Cc06_g01250
	Cc05_g04330		Cc10_g07280	Cc04_g08500
	Cc02_g39530		Cc03_g04670	Cc01_g13360
	Cc02_g29090		Cc01_g09760	Cc10_g00410
	Cc05_g13050		Cc04_g02610	Cc10_g08490
	Cc04_g08680		Cc10_g08780	Cc09_g06610
	Cc11_g16960		Cc02_g12440	Cc04_g02410
	Cc02_g06090		Cc11_g09090	Cc10_g14310
	Cc02_g15910		Cc06_g09210	Cc01_g05800
	Cc04_g11510		Cc05_g08000	Cc02_g25030
	Cc05_g03300		Cc02_g15080	Cc10_g03800
	Cc05_g03700		Cc08_g16780	Cc07_g08110
	Cc01_g00260		Cc08_g12260	Cc05_g03010
	Cc02_g27470		Cc02_g01700	Cc05_g14980
	Cc06_g08780		Cc05_g00190	Cc06_g02110
	Cc07_g15830		Cc08_g16160	Cc04_g05130
	Cc04_g03100		Cc08_g05640	Cc02_g33140
	Cc07_g05050		Cc11_g05520	Cc01_g17770
	Cc03_g00940		Cc02_g03290	Cc11_g10810
	Cc09_g08680		Cc06_g20650	Cc08_g14600
	Cc01_g20730		Cc02_g16580	Cc08_g15820
	Cc10_g07490		Cc11_g04730	Cc09_g09220
	Cc06_g19710		Cc03_g14680	Cc03_g02960
	Cc02_g30370		Cc07_g11830	Cc02_g12530
	Cc10_g07080		Cc02_g37080	Cc06_g08450
	Cc11_g14030		Cc01_g08760	Cc06_g10890
	Cc09_g04220		Cc06_g04120	Cc07_g16000
	Cc08_g04610		Cc06_g02340	Cc10_g15930
	Cc05_g09350		Cc06_g03110	Cc03_g12840
	Cc11_g10600		Cc11_g05910	Cc03_g06990
	Cc10_g12520		Cc04_g03730	Cc06_g22740
	Cc04_g08920		Cc08_g05960	Cc06_g18070
	Cc04_g16240		Cc06_g03720	Cc02_g22240
	Cc04_g14510		Cc05_g08430	Cc07_g01680
	Cc03_g05790		Cc02_g05730	Cc03_g06200
	Cc07_g08070		Cc06_g01090	Cc03_g12310
	Cc11_g04690		Cc01_g20630	Cc11_g10940
	Cc11_g00800		Cc02_g04580	Cc02_g19810
	Cc04_g12330		Cc04_g12270	Cc02_g20270
	Cc01_g05640		Cc07_g19490	Cc01_g13410
	Cc08_g08970		Cc06_g02410	Cc04_g00480
	Cc11_g10560		Cc02_g39140	Cc06_g07310
	Cc04_g03870		Cc02_g22390	Cc03_g14560
	Cc06_g06070		Cc09_g07310	Cc06_g12590
	Cc02_g33440		Cc02_g07550	Cc01_g12000
	Cc09_g09600		Cc07_g15410	Cc06_g09160
	Cc08_g07260		Cc09_g05060	Cc03_g01320
	Cc06_g16020		Cc03_g07730	Cc03_g03710
	Cc02_g10860		Cc01_g05440	Cc07_g07070
	Cc10_g09100		Cc02_g01760	Cc04_g03820
	Cc07_g09030		Cc01_g20980	Cc07_g14300
	Cc06_g09450		Cc03_g04700	Cc06_g03620
	Cc02_g01450		Cc02_g03710	Cc02_g09130
	Cc01_g21920		Cc06_g17570	Cc06_g00200
	Cc09_g02570		Cc02_g24830	Cc07_g08700
	Cc10_g08190		Cc02_g03430	Cc02_g26870
	Cc10_g07770		Cc06_g20240	Cc10_g15400
	Cc11_g11040		Cc02_g06050	Cc04_g16320
	Cc08_g12830		Cc11_g16050	Cc11_g12130
	Cc10_g13540		Cc02_g26850	Cc03_g09920
	Cc02_g33260		Cc07_g18230	Cc10_g02240
	Cc06_g15080		Cc10_g03560	Cc08_g09010
	Cc02_g16840		Cc06_g13070	Cc02_g25180
	Cc10_g14050		Cc06_g12600	Cc04_g00040
	Cc07_g15750		Cc02_g32540	Cc07_g06760
	Cc06_g09050		Cc06_g05600	Cc06_g23540
	Cc06_g11950		Cc04_g12050	Cc02_g27760
	Cc08_g12370		Cc09_g06970	Cc05_g12380
	Cc07_g03840		Cc02_g22660	Cc01_g10400
	Cc02_g13120		Cc06_g18420	Cc04_g04740
	Cc08_g09990		Cc01_g14680	Cc05_g06380
	Cc10_g06980		Cc06_g22770	Cc03_g01060
	Cc03_g09530		Cc10_g06500	Cc01_g04690
	Cc02_g10030		Cc07_g11080	Cc09_g03050
	Cc04_g11580		Cc04_g04240	Cc04_g11180
	Cc04_g08040		Cc07_g05800	Cc06_g16380
	Cc04_g11590		Cc03_g08750	Cc02_g14410
	Cc05_g10550		Cc11_g13340	Cc01_g10110
	Cc07_g01900		Cc11_g14610	Cc07_g13590
	Cc08_g12510		Cc07_g01170	Cc06_g19350
	Cc02_g25670		Cc03_g15450	Cc02_g04750
	Cc02_g36980		Cc02_g24910	Cc01_g12790
	Cc11_g14060		Cc01_g08680	Cc05_g08500
	Cc08_g00470		Cc02_g05590	Cc05_g13800
	Cc11_g16910		Cc02_g33930	Cc08_g01550
	Cc06_g09900		Cc10_g05710	Cc02_g11600
	Cc05_g02170		Cc11_g14570	Cc03_g14640
	Cc10_g00480		Cc07_g10940	Cc10_g06760
	Cc05_g07070		Cc02_g02050	Cc06_g02310
	Cc09_g10840		Cc06_g06030	Cc02_g37110
	Cc11_g01870		Cc02_g05100	Cc02_g03080
	Cc02_g22540		Cc02_g31950	Cc09_g10170
	Cc01_g21150		Cc07_g11860	Cc06_g22720
	Cc04_g08770		Cc05_g10930	Cc05_g06290
	Cc10_g10010		Cc05_g12850	Cc01_g14740
	Cc01_g07120		Cc05_g09420	Cc08_g03940
	Cc06_g09860		Cc02_g07430	Cc06_g18670
	Cc01_g21380		Cc02_g02230	Cc02_g22710
	Cc02_g03770		Cc11_g17110	Cc01_g09940
	Cc08_g13870		Cc03_g00500	Cc10_g07280
	Cc06_g16180		Cc06_g03490	Cc01_g18190
	Cc03_g14130		Cc02_g08500	Cc09_g02130
	Cc07_g04530		Cc02_g14660	Cc10_g10290
	Cc05_g06010		Cc04_g04470	Cc01_g15430
	Cc06_g00470		Cc02_g16090	Cc01_g03600
	Cc04_g07110		Cc06_g01850	Cc08_g11680
	Cc11_g13440		Cc03_g12700	Cc08_g10680
	Cc05_g14720		Cc08_g00100	Cc02_g02770
	Cc08_g16730		Cc08_g08000	Cc10_g00920
	Cc08_g07320		Cc02_g00560	Cc03_g01650
	Cc02_g29650		Cc07_g15760	Cc02_g08100
	Cc02_g28870		Cc02_g34640	Cc08_g03410
	Cc04_g07620		Cc06_g00320	Cc02_g29080
	Cc10_g14480		Cc02_g27400	Cc02_g06080
	Cc10_g00910		Cc02_g01440	Cc06_g09210
	Cc11_g09590		Cc04_g06660	Cc06_g15800
	Cc02_g06930		Cc09_g09460	Cc08_g16780
	Cc10_g06190		Cc01_g20200	Cc10_g00560
	Cc06_g19100		Cc02_g11780	Cc08_g05640
	Cc04_g13540		Cc08_g01840	Cc11_g05520
	Cc06_g18950		Cc02_g02020	Cc02_g18540
	Cc11_g00340		Cc06_g15920	Cc05_g00770
	Cc01_g13420		Cc07_g15430	Cc06_g20650
	Cc06_g12070		Cc04_g05320	Cc07_g04920
	Cc06_g11780		Cc03_g13630	Cc03_g14680
	Cc06_g16200		Cc05_g10210	Cc03_g14460
	Cc08_g08370		Cc03_g02380	Cc06_g08760
	Cc06_g22120		Cc01_g05320	Cc03_g04870
	Cc10_g01430		Cc02_g27180	Cc06_g02340
	Cc09_g06080		Cc04_g04630	Cc01_g10570
	Cc05_g03120		Cc07_g12830	Cc11_g01480
	Cc01_g16720		Cc04_g09430	Cc10_g16500
	Cc07_g08450		Cc01_g11270	Cc04_g05820
	Cc11_g12400		Cc02_g09920	Cc02_g05760
	Cc10_g02790		Cc04_g09670	Cc02_g05730
	Cc03_g16100		Cc05_g03270	Cc08_g04790
	Cc02_g13130		Cc09_g05410	Cc02_g07550
	Cc07_g20240		Cc03_g03550	Cc08_g11420
	Cc10_g10680		Cc11_g16880	Cc06_g05970
	Cc03_g04500		Cc09_g04200	Cc10_g06690
	Cc07_g08990		Cc01_g20860	Cc10_g16260
	Cc04_g08120		Cc04_g14060	Cc07_g14670
	Cc01_g08580		Cc02_g33510	Cc02_g27850
	Cc02_g17830		Cc08_g16380	Cc06_g19590
	Cc02_g18860		Cc07_g17000	Cc08_g13540
	Cc04_g00370		Cc09_g07120	Cc02_g29040
	Cc02_g04700		Cc08_g05150	Cc02_g00350
	Cc01_g07910		Cc03_g03650	Cc11_g12070
	Cc01_g17910		Cc07_g02030	Cc09_g03240
	Cc01_g08000		Cc11_g11400	Cc04_g01700
	Cc07_g11110		Cc02_g19170	Cc02_g20710
	Cc10_g01520		Cc07_g11850	Cc08_g11670
	Cc09_g06490		Cc06_g16300	Cc06_g17570
	Cc05_g14770		Cc01_g17040	Cc10_g07550
	Cc04_g06080		Cc08_g00280	Cc01_g18450
	Cc01_g13320		Cc04_g15130	Cc05_g15020
	Cc01_g10700		Cc08_g03240	Cc02_g38740
	Cc06_g20100		Cc02_g20770	Cc02_g06050
	Cc06_g23520		Cc06_g04360	Cc11_g16920
	Cc02_g14540		Cc02_g10800	Cc10_g11760
	Cc01_g17360		Cc04_g07140	Cc02_g05990
	Cc04_g06590		Cc02_g39780	Cc06_g13070
	Cc06_g06350		Cc06_g06600	Cc06_g11850
	Cc10_g00410		Cc01_g13760	Cc05_g00050
	Cc03_g08880		Cc05_g10060	Cc01_g10670
	Cc10_g08490		Cc02_g38860	Cc09_g03450
	Cc08_g15000		Cc03_g05070	Cc04_g12050
	Cc08_g09690		Cc11_g01280	Cc07_g10110
	Cc02_g06000		Cc08_g08260	Cc02_g36040
	Cc03_g10040		Cc02_g34320	Cc09_g02450
	Cc03_g15540		Cc02_g38450	Cc04_g16660
	Cc11_g00400		Cc04_g13350	Cc08_g12240
	Cc11_g01180		Cc02_g03600	Cc08_g15980
	Cc08_g09880		Cc11_g12470	Cc02_g26840
	Cc05_g03010		Cc10_g02590	Cc01_g14680
	Cc02_g09420		Cc02_g37980	Cc06_g22770
	Cc06_g06690		Cc07_g04850	Cc10_g12830
	Cc02_g21770		Cc10_g01420	Cc01_g14590
	Cc08_g01050		Cc09_g01600	Cc05_g14600
	Cc04_g00120		Cc09_g06180	Cc11_g13340
	Cc02_g33140		Cc07_g20110	Cc06_g13080
	Cc10_g03620		Cc01_g14160	Cc06_g20130
	Cc02_g19210		Cc10_g11290	Cc01_g19120
	Cc06_g21230		Cc07_g16550	Cc07_g04870
	Cc05_g11420		Cc05_g14490	Cc05_g14030
	Cc03_g14450		Cc07_g03620	Cc01_g13180
	Cc01_g14090		Cc02_g21870	Cc03_g15450
	Cc04_g05950		Cc06_g06570	Cc01_g16270
	Cc03_g07230		Cc10_g15280	Cc01_g08680
	Cc03_g05640		Cc09_g03070	Cc02_g01620
	Cc07_g16240		Cc07_g15790	Cc08_g07150
	Cc08_g15260		Cc08_g05930	Cc02_g34030
	Cc10_g15530		Cc07_g12170	Cc02_g23040
	Cc05_g11220		Cc07_g10230	Cc07_g13490
	Cc03_g11340		Cc04_g16130	Cc09_g01480
	Cc02_g28950		Cc11_g13920	Cc06_g06030
	Cc01_g09140		Cc02_g07150	Cc08_g05560
	Cc02_g13250		Cc04_g08190	Cc07_g11860
	Cc06_g04550		Cc10_g03060	Cc06_g04300
	Cc05_g03730		Cc10_g03360	Cc05_g10760
	Cc05_g16000		Cc02_g34470	Cc04_g10290
	Cc02_g22240		Cc02_g13830	Cc02_g25020
	Cc06_g00180		Cc10_g02770	Cc08_g04570
	Cc09_g00260		Cc07_g15530	Cc06_g11860
	Cc11_g09650		Cc02_g38570	Cc11_g17150
	Cc04_g17220		Cc02_g38390	Cc07_g07370
	Cc04_g00480		Cc11_g14840	Cc02_g02230
	Cc03_g00700		Cc02_g07230	Cc11_g17110
	Cc04_g02150		Cc06_g10740	Cc10_g02310
	Cc07_g07120		Cc07_g06240	Cc06_g17380
	Cc06_g18450		Cc02_g12990	Cc06_g09240
	Cc01_g06640		Cc04_g06920	Cc03_g00500
	Cc01_g03050		Cc03_g02850	Cc01_g15480
	Cc09_g04110		Cc08_g03490	Cc10_g16440
	Cc09_g03460		Cc01_g15760	Cc05_g15310
	Cc07_g09900		Cc02_g09430	Cc08_g08750
	Cc07_g14300		Cc06_g01700	Cc06_g03490
	Cc06_g03620		Cc10_g00760	Cc02_g14660
	Cc05_g05850		Cc08_g15400	Cc01_g19020
	Cc08_g02970		Cc10_g05260	Cc06_g08000
	Cc10_g03890		Cc02_g29270	Cc06_g16820
	Cc08_g08530		Cc04_g05190	Cc06_g05870
	Cc03_g06050		Cc02_g27080	Cc06_g19570
	Cc05_g10260		Cc02_g09660	Cc06_g22870
	Cc02_g08040		Cc09_g01620	Cc03_g04760
	Cc01_g20030		Cc08_g08890	Cc03_g12700
	Cc05_g11380		Cc05_g11210	Cc04_g09060
	Cc04_g16320		Cc02_g12320	Cc11_g07990
	Cc04_g04040		Cc04_g09140	Cc07_g17040
	Cc10_g07330		Cc01_g14890	Cc11_g09870
	Cc02_g16320		Cc09_g01960	Cc06_g00320
	Cc08_g13420		Cc01_g19090	Cc01_g12180
	Cc08_g06310		Cc02_g27160	Cc07_g06140
	Cc01_g05990		Cc09_g05620	Cc07_g14020
	Cc06_g11310		Cc06_g12310	Cc03_g03940
	Cc08_g16260		Cc01_g09730	Cc09_g00180
	Cc06_g16170		Cc08_g16640	Cc06_g06330
	Cc04_g00040		Cc02_g04340	Cc05_g06800
	Cc07_g02630		Cc06_g12400	Cc04_g09640
	Cc03_g09060		Cc02_g30380	Cc07_g18450
	Cc02_g00720		Cc11_g03230	Cc07_g08540
	Cc02_g27760		Cc02_g18010	Cc06_g12620
	Cc01_g10400		Cc10_g11230	Cc03_g06330
	Cc06_g04980		Cc05_g00750	Cc01_g21500
	Cc05_g07320		Cc01_g17710	Cc02_g38320
	Cc05_g00640		Cc11_g13200	Cc05_g10950
	Cc02_g34460		Cc02_g06020	Cc01_g13080
	Cc04_g09470		Cc03_g04280	Cc05_g10210
	Cc07_g10740		Cc01_g20790	Cc04_g09430
	Cc03_g04780		Cc04_g10330	Cc05_g03560
	Cc02_g26160		Cc06_g02620	Cc02_g12380
	Cc04_g11810		Cc01_g17760	Cc02_g28230
	Cc05_g03770		Cc07_g07270	Cc08_g16900
	Cc04_g04670		Cc08_g14310	Cc07_g02440
	Cc07_g15390		Cc03_g10770	Cc08_g02620
	Cc06_g08690		Cc08_g11490	Cc07_g18400
	Cc07_g11780		Cc08_g09940	Cc10_g16080
	Cc10_g06700		Cc01_g16080	Cc01_g00200
	Cc03_g01170		Cc01_g19750	Cc08_g09200
	Cc06_g14250		Cc02_g08120	Cc04_g13600
	Cc03_g06070		Cc02_g05200	Cc01_g13930
	Cc02_g23680		Cc03_g03070	Cc07_g01230
	Cc06_g11230		Cc01_g13400	Cc04_g03940
	Cc02_g18100		Cc03_g13610	Cc11_g03420
	Cc10_g04230		Cc10_g11940	Cc02_g01290
	Cc02_g07120		Cc05_g08400	Cc03_g16210
	Cc07_g03350		Cc10_g01540	Cc10_g04700
	Cc06_g19020		Cc10_g07120	Cc11_g05570
	Cc03_g11070		Cc07_g08830	Cc07_g02030
	Cc08_g10750		Cc03_g00820	Cc07_g03610
	Cc08_g15150		Cc05_g09050	Cc01_g17220
	Cc09_g09030		Cc02_g38730	Cc04_g10900
	Cc02_g13780		Cc11_g01680	Cc01_g17040
	Cc07_g16410		Cc02_g27430	Cc02_g23850
	Cc02_g38760		Cc01_g16340	Cc01_g19600
	Cc01_g00350		Cc04_g14020	Cc07_g00990
	Cc06_g01490		Cc08_g00450	Cc02_g24540
	Cc01_g18190		Cc02_g08670	Cc03_g14980
	Cc03_g04820		Cc02_g25760	Cc06_g10940
	Cc06_g19510		Cc08_g03010	Cc08_g03240
	Cc01_g07180		Cc09_g10010	Cc09_g09020
	Cc03_g01030		Cc11_g13800	Cc10_g03590
	Cc11_g09800		Cc11_g05300	Cc01_g05420
	Cc07_g06200		Cc03_g00900	Cc07_g06440
	Cc10_g08870		Cc05_g12360	Cc07_g02530
	Cc01_g09760		Cc02_g04740	Cc01_g09620
	Cc09_g00080		Cc06_g01030	Cc09_g00110
	Cc09_g07100		Cc03_g12660	Cc08_g01300
	Cc10_g14570		Cc02_g22480	Cc01_g13760
	Cc10_g08780		Cc09_g02320	Cc06_g02670
	Cc01_g13950		Cc01_g02440	Cc04_g16610
	Cc02_g02550		Cc06_g07040	Cc01_g20770
	Cc06_g15800		Cc11_g12290	Cc03_g07310
	Cc02_g02710		Cc04_g15990	Cc10_g00660
	Cc03_g15230		Cc02_g10270	Cc08_g10580
	Cc10_g15480		Cc06_g15960	Cc02_g04880
	Cc11_g02100		Cc04_g03240	Cc03_g09880
	Cc02_g14940		Cc01_g09530	Cc02_g13460
	Cc07_g08150		Cc01_g08840	Cc07_g05340
	Cc05_g14940		Cc04_g15960	Cc02_g25200
	Cc01_g05380		Cc02_g18960	Cc04_g13890
	Cc08_g14330		Cc03_g03720	Cc01_g01670
	Cc03_g06460		Cc04_g14400	Cc02_g37980
	Cc11_g04720		Cc02_g06810	Cc10_g11300
	Cc03_g16150		Cc10_g07000	Cc06_g02010
	Cc10_g13090		Cc01_g11680	Cc02_g11350
	Cc11_g01820		Cc10_g08940	Cc01_g21070
	Cc02_g08860		Cc02_g02040	Cc02_g36050
	Cc09_g05240		Cc08_g07410	Cc08_g16720
	Cc11_g08330		Cc07_g14640	Cc02_g01990
	Cc02_g10660		Cc02_g17270	Cc06_g11570
	Cc08_g12670		Cc08_g15230	Cc02_g01630
	Cc07_g10220		Cc02_g01150	Cc02_g13880
	Cc07_g19540		Cc03_g01260	Cc01_g06110
	Cc05_g07630		Cc04_g01620	Cc07_g16550
	Cc04_g07550		Cc04_g14920	Cc07_g10040
	Cc07_g16310		Cc01_g05560	Cc10_g01340
	Cc11_g00360		Cc03_g13830	Cc05_g04620
	Cc02_g10980		Cc11_g07320	Cc11_g10280
	Cc03_g10140		Cc02_g09150	Cc09_g01650
	Cc07_g06710		Cc04_g01500	Cc04_g05510
	Cc02_g36830		Cc04_g02230	Cc04_g08160
	Cc01_g16310		Cc08_g10590	Cc01_g02400
	Cc08_g12010		Cc07_g10980	Cc01_g12720
	Cc01_g16710		Cc10_g08680	Cc04_g02840
	Cc04_g02020		Cc02_g23020	Cc01_g13800
	Cc03_g15010		Cc04_g07000	Cc08_g16300
	Cc06_g02410		Cc11_g05770	Cc02_g34690
	Cc07_g03640		Cc02_g10440	Cc11_g10540
	Cc03_g10730		Cc05_g15110	Cc03_g01140
	Cc06_g05970		Cc11_g04680	Cc05_g12830
	Cc06_g00440		Cc02_g03140	Cc10_g04000
	Cc10_g06690		Cc01_g14620	Cc06_g21770
	Cc10_g00880		Cc02_g11770	Cc02_g38540
	Cc02_g23490		Cc11_g09630	Cc07_g12820
	Cc02_g14800		Cc04_g14620	Cc10_g01140
	Cc08_g10140		Cc02_g12880	Cc11_g13330
	Cc02_g29040		Cc01_g07150	Cc06_g07340
	Cc09_g06240		Cc01_g15840	Cc11_g12890
	Cc05_g01700		Cc07_g18860	Cc10_g02770
	Cc07_g05470		Cc05_g12510	Cc07_g15530
	Cc04_g08430		Cc05_g13330	Cc06_g14220
	Cc02_g16230		Cc08_g07280	Cc02_g38570
	Cc11_g09570		Cc02_g18110	Cc02_g38390
	Cc03_g03330		Cc02_g06480	Cc08_g00210
	Cc01_g14150		Cc07_g04240	Cc03_g10170
	Cc06_g15200		Cc02_g22320	Cc04_g12440
	Cc08_g03160		Cc10_g07340	Cc08_g13340
	Cc02_g21150		Cc02_g31350	Cc07_g06900
	Cc02_g34920		Cc02_g05630	Cc05_g04630
	Cc02_g01790		Cc05_g08320	Cc02_g32100
	Cc01_g05580		Cc05_g15920	Cc09_g01930
	Cc02_g38740		Cc04_g12840	Cc02_g34530
	Cc02_g34180		Cc02_g06640	Cc02_g32210
	Cc01_g19000		Cc03_g14070	Cc05_g04010
	Cc09_g07490		Cc02_g31930	Cc11_g08190
	Cc05_g11640		Cc02_g17140	Cc08_g03490
	Cc11_g16920		Cc02_g01480	Cc06_g06890
	Cc01_g05740		Cc02_g10510	Cc01_g14450
	Cc02_g26850		Cc02_g24630	Cc10_g10150
	Cc08_g01660		Cc07_g00730	Cc10_g00760
	Cc07_g00820		Cc02_g00620	Cc06_g04130
	Cc02_g33880		Cc04_g02180	Cc11_g15300
	Cc07_g00370		Cc02_g07900	Cc06_g12210
	Cc05_g03530		Cc04_g08520	Cc03_g13350
	Cc10_g11150		Cc06_g09960	Cc06_g13230
	Cc01_g10670		Cc04_g13620	Cc07_g21300
	Cc04_g01270		Cc09_g03860	Cc02_g09660
	Cc01_g20920		Cc11_g06370	Cc08_g08890
	Cc02_g32540		Cc10_g00640	Cc01_g12800
	Cc05_g13930		Cc06_g02630	Cc02_g06330
	Cc04_g05700		Cc04_g11530	Cc07_g09220
	Cc10_g03160		Cc01_g19410	Cc10_g00580
	Cc06_g05600		Cc01_g10540	Cc07_g08100
	Cc02_g13860		Cc07_g17410	Cc01_g18550
	Cc07_g03180		Cc04_g11740	Cc10_g02190
	Cc04_g16660		Cc03_g00830	Cc04_g04150
	Cc07_g06030		Cc04_g09450	Cc05_g01590
	Cc07_g08770		Cc02_g37960	Cc10_g02330
	Cc02_g34190		Cc08_g10170	Cc02_g04340
	Cc08_g02420		Cc01_g07890	Cc01_g07700
	Cc06_g15570		Cc09_g03180	Cc05_g02080
	Cc02_g14250		Cc05_g01670	Cc02_g07110
	Cc05_g12370		Cc08_g11560	Cc02_g38300
	Cc02_g11020		Cc04_g11320	Cc02_g30380
	Cc03_g04290		Cc06_g03670	Cc01_g18520
	Cc06_g20130		Cc05_g12140	Cc02_g18010
	Cc05_g02150		Cc02_g19820	Cc07_g10780
	Cc05_g05360		Cc11_g16870	Cc05_g01810
	Cc09_g05080		Cc04_g05880	Cc02_g21030
	Cc05_g07440		Cc06_g17150	Cc09_g03480
	Cc09_g10060		Cc11_g05630	Cc07_g01280
	Cc05_g09330		Cc06_g07110	Cc02_g11220
	Cc02_g15530		Cc02_g37690	Cc02_g01660
	Cc05_g01480		Cc08_g01960	Cc01_g17800
	Cc02_g34030		Cc10_g02430	Cc02_g13990
	Cc03_g05020		Cc05_g06600	Cc03_g02200
	Cc09_g03900		Cc02_g23990	Cc04_g07570
	Cc05_g08480		Cc10_g12200	Cc11_g15690
	Cc04_g09560		Cc06_g17310	Cc02_g06430
	Cc05_g10930		Cc02_g24320	Cc08_g16150
	Cc06_g19970		Cc06_g14810	Cc06_g22190
	Cc02_g35710		Cc08_g01100	Cc02_g26030
	Cc11_g09280		Cc02_g06870	Cc02_g39520
	Cc10_g12380		Cc02_g23670	Cc10_g13620
	Cc04_g14220		Cc01_g12500	Cc01_g16080
	Cc06_g11860		Cc02_g01740	Cc01_g08630
	Cc06_g18820		Cc07_g13920	Cc05_g06160
	Cc06_g07510		Cc04_g15820	Cc06_g11250
	Cc11_g16470		Cc05_g11490	Cc03_g07250
	Cc02_g22110		Cc09_g06850	Cc09_g10180
	Cc02_g14240		Cc02_g15440	Cc01_g21980
	Cc04_g09070		Cc03_g15880	Cc03_g02830
	Cc08_g02910		Cc05_g07730	Cc03_g11630
	Cc02_g01070		Cc01_g21510	Cc02_g13040
	Cc06_g20950		Cc07_g04010	Cc07_g08830
	Cc06_g15050		Cc02_g07720	Cc04_g13340
	Cc01_g15480		Cc03_g12580	Cc03_g00820
	Cc01_g12310		Cc01_g08980	Cc06_g16190
	Cc10_g15670		Cc05_g09730	Cc02_g27430
	Cc10_g16440		Cc02_g16450	Cc06_g07840
	Cc07_g20370		Cc02_g34510	Cc05_g15200
	Cc02_g33530		Cc02_g09830	Cc01_g03990
	Cc08_g08750		Cc03_g04320	Cc11_g07960
	Cc03_g10590		Cc10_g12870	Cc01_g00020
	Cc03_g07050		Cc09_g01490	Cc02_g00340
	Cc02_g05000		Cc08_g16790	Cc08_g15410
	Cc08_g13380		Cc05_g07990	Cc06_g18800
	Cc01_g04200		Cc07_g19220	Cc03_g02900
	Cc03_g01750		Cc03_g11050	Cc11_g08480
	Cc04_g09060		Cc02_g24420	Cc02_g22620
	Cc07_g03160		Cc06_g17100	Cc11_g13800
	Cc05_g06320		Cc06_g09720	Cc03_g13650
	Cc02_g35310		Cc07_g06080	Cc06_g18380
	Cc07_g17040		Cc09_g09840	Cc04_g16430
	Cc06_g12680		Cc07_g17550	Cc09_g00270
	Cc07_g11930		Cc01_g03770	Cc08_g07380
	Cc04_g11730		Cc05_g02010	Cc01_g01530
	Cc04_g02620		Cc11_g13880	Cc08_g02410
	Cc07_g10260		Cc07_g13670	Cc06_g15600
	Cc07_g10790		Cc02_g06960	Cc07_g04760
	Cc01_g05340		Cc03_g15340	Cc03_g12660
	Cc06_g12090		Cc04_g02270	Cc02_g22480
	Cc03_g09770		Cc01_g17400	Cc02_g14380
	Cc02_g01300		Cc07_g19620	Cc11_g07490
	Cc05_g08580		Cc01_g09420	Cc05_g02900
	Cc02_g10550		Cc09_g00120	Cc11_g05170
	Cc06_g21700		Cc03_g14380	Cc02_g07380
	Cc04_g05320		Cc08_g15350	Cc08_g00490
	Cc05_g04000		Cc02_g06270	Cc05_g04130
	Cc01_g12270		Cc03_g11190	Cc11_g13980
	Cc03_g13630		Cc02_g03010	Cc03_g10600
	Cc02_g19360		Cc10_g00470	Cc08_g05050
	Cc06_g19900		Cc06_g05230	Cc03_g07600
	Cc09_g10830		Cc09_g03060	Cc06_g15960
	Cc07_g02070		Cc10_g05550	Cc02_g12560
	Cc10_g04150		Cc10_g16210	Cc02_g12600
	Cc07_g06690		Cc01_g20810	Cc11_g16970
	Cc06_g07670		Cc06_g00830	Cc09_g06890
	Cc07_g02440		Cc02_g04100	Cc06_g16810
	Cc03_g11520		Cc07_g00540	Cc04_g15930
	Cc10_g14130		Cc08_g06940	Cc03_g03720
	Cc10_g05860		Cc07_g04830	Cc11_g02730
	Cc02_g01400		Cc02_g18600	Cc02_g06810
	Cc06_g07880		Cc03_g13720	Cc05_g04150
	Cc02_g09270		Cc07_g09810	Cc02_g24180
	Cc11_g12850		Cc10_g05060	Cc07_g12530
	Cc11_g05490		Cc05_g12430	Cc08_g02330
	Cc10_g03330		Cc07_g03390	Cc01_g04130
	Cc02_g10040		Cc05_g10130	Cc02_g39370
	Cc08_g01810		Cc05_g10040	Cc02_g39610
	Cc10_g07160		Cc06_g15160	Cc02_g02180
	Cc08_g04800		Cc07_g02150	Cc10_g15210
	Cc02_g11520		Cc11_g08200	Cc06_g09790
	Cc11_g05570		Cc03_g08650	Cc01_g16540
	Cc02_g37560		Cc11_g11930	Cc04_g01440
	Cc02_g13750		Cc04_g04230	Cc08_g08010
	Cc10_g14030		Cc11_g15400	Cc06_g03740
	Cc06_g09270		Cc09_g04080	Cc08_g07030
	Cc08_g08230		Cc01_g20300	Cc08_g14350
	Cc05_g13090		Cc06_g11830	Cc07_g09010
	Cc02_g11330		Cc10_g04870	Cc03_g04230
	Cc08_g10720		Cc04_g16730	Cc02_g21520
	Cc06_g05270		Cc02_g19180	Cc08_g10590
	Cc11_g01790		Cc06_g03950	Cc10_g05410
	Cc02_g26960		Cc09_g00220	Cc07_g18090
	Cc05_g14780		Cc03_g00590	Cc07_g10980
	Cc06_g07470		Cc11_g12200	Cc06_g01630
	Cc04_g10310		Cc10_g15130	Cc10_g08680
	Cc06_g14420		Cc01_g14420	Cc11_g07470
	Cc05_g00370		Cc02_g13590	Cc08_g00930
	Cc08_g10980		Cc05_g03130	Cc05_g15110
	Cc04_g04750		Cc03_g00450	Cc02_g03140
	Cc01_g14880		Cc01_g12510	Cc10_g08170
	Cc03_g01660		Cc10_g04900	Cc04_g10460
	Cc03_g01230		Cc02_g19130	Cc11_g15510
	Cc04_g07520		Cc06_g06430	Cc07_g08850
	Cc04_g06610		Cc09_g10490	Cc02_g04780
	Cc07_g03750		Cc03_g13340	Cc02_g03730
	Cc11_g06940		Cc05_g06070	Cc08_g08730
	Cc02_g04690		Cc03_g02920	Cc01_g19860
	Cc10_g00720		Cc06_g17190	Cc05_g15100
	Cc06_g13130		Cc08_g15370	Cc02_g06480
	Cc04_g16410		Cc06_g05390	Cc01_g10080
	Cc05_g09530		Cc03_g15770	Cc01_g16980
	Cc08_g07340		Cc07_g16270	Cc04_g10160
	Cc03_g00350		Cc08_g01400	Cc01_g11990
	Cc04_g07270		Cc02_g21050	Cc04_g15760
	Cc10_g04160		Cc03_g04440	Cc01_g00670
	Cc03_g09880		Cc05_g07410	Cc02_g36100
	Cc02_g07330		Cc06_g05360	Cc03_g14070
	Cc02_g13540		Cc02_g02830	Cc08_g08580
	Cc07_g01060		Cc02_g00920	Cc03_g07260
	Cc02_g03880		Cc07_g13440	Cc10_g02730
	Cc02_g19280		Cc09_g08130	Cc04_g01460
	Cc07_g11810		Cc05_g07260	Cc05_g15500
	Cc05_g14560		Cc11_g16040	Cc07_g14760
	Cc09_g06470		Cc07_g06880	Cc02_g06360
	Cc11_g09310		Cc02_g03570	Cc07_g12730
	Cc02_g35870		Cc05_g05640	Cc02_g00800
	Cc04_g13030		Cc01_g20450	Cc02_g24630
	Cc02_g16690		Cc02_g28440	Cc10_g03520
	Cc03_g04710		Cc04_g16530	Cc04_g08790
	Cc09_g05570		Cc02_g32730	Cc03_g15990
	Cc08_g15880		Cc02_g35720	Cc07_g02830
	Cc06_g17730		Cc02_g10100	Cc06_g22200
	Cc11_g14170		Cc02_g21750	Cc06_g04240
	Cc07_g17580		Cc02_g19830	Cc05_g15730
	Cc04_g09420		Cc08_g17180	Cc01_g12740
	Cc10_g01070		Cc02_g02060	Cc07_g00970
	Cc10_g14990		Cc04_g10750	Cc02_g08080
	Cc10_g15340		Cc08_g01250	Cc07_g03070
	Cc11_g10280		Cc06_g02700	Cc02_g07900
	Cc03_g13970		Cc04_g09440	Cc09_g00610
	Cc06_g13790		Cc07_g04640	Cc01_g05620
	Cc11_g07390		Cc08_g10650	Cc11_g10830
	Cc07_g15790		Cc04_g07830	Cc01_g08620
	Cc06_g20190		Cc07_g06290	Cc07_g19990
	Cc01_g12530		Cc10_g00510	Cc05_g07150
	Cc06_g12510		Cc10_g06310	Cc06_g11710
	Cc07_g06190		Cc07_g02780	Cc10_g08390
	Cc02_g14810		Cc02_g05080	Cc08_g00840
	Cc11_g07800		Cc11_g16490	Cc04_g11530
	Cc11_g01620		Cc04_g11110	Cc09_g04520
	Cc09_g09300		Cc08_g16920	Cc06_g11400
	Cc07_g10030		Cc01_g13520	Cc02_g19300
	Cc01_g18060		Cc07_g17350	Cc08_g07660
	Cc01_g13800		Cc04_g02600	Cc07_g17410
	Cc06_g12930		Cc10_g03710	Cc08_g11830
	Cc08_g06410		Cc08_g01700	Cc02_g37960
	Cc09_g04790		Cc05_g06400	Cc05_g14180
	Cc10_g02560		Cc05_g14830	Cc03_g03480
	Cc05_g10140		Cc08_g02540	Cc10_g06540
	Cc07_g05490		Cc05_g13780	Cc04_g06490
	Cc02_g14230		Cc10_g09050	Cc08_g10170
	Cc06_g19790		Cc06_g00310	Cc08_g04550
	Cc03_g11010		Cc03_g07330	Cc07_g06840
	Cc03_g01590		Cc03_g09850	Cc04_g02800
	Cc06_g03390		Cc10_g06840	Cc05_g11830
	Cc01_g03020		Cc08_g14960	Cc05_g02520
	Cc07_g07850		Cc10_g09630	Cc05_g03430
	Cc06_g09370		Cc10_g06290	Cc04_g03050
	Cc01_g13340		Cc07_g12760	Cc08_g14510
	Cc02_g32680		Cc07_g13950	Cc04_g10450
	Cc06_g21770		Cc01_g06420	Cc07_g05360
	Cc01_g02990		Cc02_g27920	Cc01_g10200
	Cc02_g34470		Cc02_g25860	Cc11_g08140
	Cc02_g36720		Cc06_g14920	Cc08_g09700
	Cc07_g02990		Cc11_g04070	Cc08_g11500
	Cc10_g13220		Cc02_g10180	Cc10_g00270
	Cc01_g07530		Cc02_g31640	Cc05_g12140
	Cc10_g10950		Cc02_g37180	Cc02_g25120
	Cc11_g10580		Cc02_g25990	Cc07_g16820
	Cc08_g15390		Cc11_g08160	Cc04_g05880
	Cc06_g19030		Cc10_g04940	Cc05_g06630
	Cc02_g22010		Cc02_g12430	Cc10_g05610
	Cc06_g01360		Cc06_g15500	Cc03_g01190
	Cc02_g31760		Cc06_g05400	Cc10_g15140
	Cc03_g10170		Cc02_g08790	Cc09_g10790
	Cc01_g06590		Cc05_g09970	Cc03_g01180
	Cc08_g01010		Cc02_g32130	Cc01_g04500
	Cc07_g07220		Cc01_g03850	Cc08_g01670
	Cc03_g02360		Cc06_g15280	Cc02_g03450
	Cc06_g20150		Cc07_g10540	Cc10_g05630
	Cc11_g00320		Cc09_g04800	Cc06_g07900
	Cc04_g04540		Cc02_g05360	Cc04_g13260
	Cc10_g16350		Cc09_g05210	Cc04_g13190
	Cc04_g02060		Cc10_g06410	Cc10_g11560
	Cc07_g06240		Cc03_g03530	Cc06_g18000
	Cc02_g37200		Cc08_g15310	Cc07_g13920
	Cc11_g00610		Cc02_g15890	Cc02_g14460
	Cc02_g22280		Cc07_g05150	Cc08_g03200
	Cc11_g08190		Cc08_g13850	Cc07_g06850
	Cc11_g04220		Cc05_g13570	Cc03_g00090
	Cc05_g05550		Cc09_g00820	Cc01_g21510
	Cc06_g11540		Cc08_g13150	Cc10_g06220
	Cc11_g10380		Cc08_g14070	Cc06_g12230
	Cc11_g10430		Cc02_g37940	Cc06_g11320
	Cc08_g09710		Cc07_g00470	Cc02_g11590
	Cc02_g09430		Cc08_g11160	Cc07_g10750
	Cc10_g10150		Cc06_g23360	Cc02_g02260
	Cc02_g30030		Cc07_g15230	Cc02_g01420
	Cc02_g33940		Cc01_g04530	Cc01_g16900
	Cc02_g24770		Cc07_g07440	Cc02_g07720
	Cc09_g02540		Cc06_g10110	Cc05_g00170
	Cc05_g00680		Cc01_g12470	Cc07_g09630
	Cc10_g05260		Cc07_g13370	Cc01_g10710
	Cc02_g22820		Cc04_g03480	Cc08_g15380
	Cc06_g02480		Cc02_g15160	Cc02_g15430
	Cc02_g00960		Cc06_g00460	Cc08_g01580
	Cc03_g08370		Cc08_g09380	Cc06_g09440
	Cc09_g07440		Cc02_g23310	Cc07_g17320
	Cc02_g07070		Cc02_g03790	Cc07_g20790
	Cc05_g11210		Cc03_g09570	Cc09_g04340
	Cc08_g04500		Cc02_g03930	Cc06_g09720
	Cc02_g34150		Cc02_g35770	Cc03_g10690
	Cc05_g09580		Cc04_g14600	Cc07_g12660
	Cc08_g02640		Cc07_g12030	Cc10_g10560
	Cc05_g09520		Cc08_g10440	Cc02_g26290
	Cc02_g38980		Cc02_g03920	Cc05_g04170
	Cc11_g16530		Cc04_g06260	Cc04_g05530
	Cc02_g25250		Cc06_g01080	Cc08_g12300
	Cc04_g09030		Cc02_g06740	Cc05_g06930
	Cc11_g15790		Cc08_g13130	Cc06_g14290
	Cc10_g02190		Cc11_g11370	Cc02_g04640
	Cc02_g07800		Cc07_g04040	Cc04_g16930
	Cc02_g38130		Cc01_g11190	Cc02_g03010
	Cc06_g00510		Cc04_g02590	Cc04_g08820
	Cc11_g02870		Cc06_g13030	Cc02_g36090
	Cc11_g14110		Cc02_g37350	Cc03_g04220
	Cc02_g26600		Cc03_g06360	Cc09_g03520
	Cc11_g01640		Cc02_g27440	Cc09_g03060
	Cc04_g08230		Cc08_g08980	Cc10_g05550
	Cc05_g06510		Cc02_g01800	Cc11_g13740
	Cc04_g09550		Cc02_g08610	Cc06_g00860
	Cc01_g14980		Cc02_g11070	Cc01_g12700
	Cc01_g14830		Cc03_g00140	Cc08_g16600
	Cc06_g07770		Cc03_g05320	Cc02_g22070
	Cc01_g14550		Cc05_g05040	Cc09_g00230
	Cc01_g02380		Cc01_g20570	Cc11_g01380
	Cc06_g22590		Cc08_g08430	Cc04_g09270
	Cc04_g10050		Cc01_g06530	Cc07_g18510
	Cc09_g04480		Cc02_g05240	Cc02_g16300
	Cc08_g01000		Cc09_g01340	Cc03_g08020
	Cc07_g06260		Cc03_g06380	Cc04_g10500
	Cc11_g03590		Cc08_g12710	Cc06_g15160
	Cc04_g09390		Cc09_g08680	Cc05_g14970
	Cc08_g05860		Cc07_g06390	Cc06_g14850
	Cc09_g03750		Cc01_g16530	Cc01_g14600
	Cc07_g21460		Cc11_g09950	Cc08_g16320
	Cc05_g10640		Cc02_g17390	Cc08_g06810
	Cc02_g02660		Cc05_g15670	Cc02_g31770
	Cc07_g14190		Cc04_g00730	Cc03_g03030
	Cc04_g07570		Cc02_g03610	Cc06_g22980
	Cc02_g16030		Cc06_g15970	Cc04_g10720
	Cc07_g16710		Cc10_g11380	Cc07_g07130
	Cc02_g37170		Cc10_g12520	Cc01_g17310
	Cc04_g14440		Cc04_g08920	Cc09_g04080
	Cc01_g11440		Cc01_g02650	Cc09_g03470
	Cc11_g15690		Cc06_g13880	Cc07_g06010
	Cc07_g15150		Cc02_g32230	Cc01_g20300
	Cc02_g32630		Cc08_g00230	Cc11_g12420
	Cc06_g05950		Cc02_g15140	Cc02_g19700
	Cc02_g37160		Cc10_g06090	Cc07_g08310
	Cc08_g09940		Cc03_g06350	Cc11_g13560
	Cc06_g19130		Cc09_g03390	Cc02_g24570
	Cc06_g03020		Cc02_g01450	Cc10_g06430
	Cc04_g07420		Cc11_g17420	Cc01_g10830
	Cc05_g06160		Cc04_g12600	Cc04_g08460
	Cc01_g08940		Cc07_g09590	Cc06_g09540
	Cc02_g27390		Cc01_g18950	Cc10_g12720
	Cc02_g05200		Cc01_g00640	Cc04_g03910
	Cc07_g11280		Cc01_g00720	Cc09_g00220
	Cc10_g11940		Cc02_g19260	Cc01_g11640
	Cc02_g12740		Cc01_g20660	Cc01_g11420
	Cc08_g08040		Cc10_g11000	Cc04_g16560
	Cc01_g12390		Cc05_g14080	Cc03_g05170
	Cc01_g18910		Cc01_g16620	Cc04_g13250
	Cc02_g25830		Cc02_g06320	Cc06_g01070
	Cc04_g05500		Cc08_g07370	Cc04_g10430
	Cc11_g09100		Cc02_g11930	Cc01_g12510
	Cc02_g10790		Cc01_g16070	Cc07_g05980
	Cc02_g04430		Cc01_g11850	Cc02_g37380
	Cc11_g05650		Cc07_g02970	Cc07_g12340
	Cc06_g05570		Cc11_g00910	Cc03_g09080
	Cc03_g02830		Cc03_g14290	Cc02_g17410
	Cc03_g14190		Cc06_g16590	Cc02_g07400
	Cc02_g03690		Cc05_g06120	Cc02_g24440
	Cc08_g14010		Cc01_g03490	Cc05_g05630
	Cc07_g18560		Cc04_g15090	Cc04_g16000
	Cc04_g01320		Cc02_g04330	Cc05_g12950
	Cc07_g07430		Cc01_g18280	Cc08_g15370
	Cc08_g06090		Cc02_g22000	Cc08_g03520
	Cc04_g05660		Cc02_g07270	Cc05_g08770
	Cc04_g10480		Cc04_g11700	Cc08_g09860
	Cc06_g10930		Cc06_g16290	Cc06_g12120
	Cc01_g06340		Cc03_g07440	Cc09_g10630
	Cc04_g14750		Cc10_g02160	Cc02_g33450
	Cc02_g04360		Cc02_g26710	Cc07_g16120
	Cc09_g04550		Cc06_g06720	Cc02_g34850
	Cc06_g08510		Cc07_g08870	Cc10_g15700
	Cc02_g30180		Cc01_g13730	Cc10_g16090
	Cc11_g00540		Cc06_g17650	Cc11_g10020
	Cc04_g15630		Cc02_g03770	Cc06_g05360
	Cc02_g00340		Cc07_g13720	Cc04_g02340
	Cc03_g02900		Cc02_g15760	Cc09_g08130
	Cc09_g07750		Cc06_g07950	Cc11_g16040
	Cc07_g18410		Cc10_g14670	Cc07_g06880
	Cc02_g04090		Cc03_g14310	Cc02_g03570
	Cc10_g03080		Cc11_g05250	Cc06_g15900
	Cc01_g15320		Cc07_g11130	Cc06_g01460
	Cc09_g09010		Cc03_g06560	Cc04_g09380
	Cc11_g13490		Cc04_g10020	Cc09_g08480
	Cc08_g04990		Cc06_g11460	Cc10_g05440
	Cc06_g04500		Cc07_g00790	Cc10_g03240
	Cc08_g15010		Cc01_g14430	Cc02_g10640
	Cc03_g10050		Cc01_g15110	Cc03_g10780
	Cc04_g07840		Cc11_g08240	Cc07_g03540
	Cc02_g11630		Cc06_g12500	Cc02_g21750
	Cc02_g05120		Cc04_g05480	Cc10_g11860
	Cc04_g03660		Cc06_g03430	Cc01_g07320
	Cc05_g10650		Cc07_g08450	Cc01_g13670
	Cc06_g07040		Cc08_g03910	Cc02_g38470
	Cc08_g05140		Cc10_g14240	Cc06_g17750
	Cc11_g13150		Cc02_g39170	Cc08_g12550
	Cc05_g15550		Cc02_g18930	Cc05_g15560
	Cc01_g08840		Cc03_g00040	Cc05_g09510
	Cc02_g15190		Cc02_g27190	Cc06_g15630
	Cc09_g02310		Cc02_g20980	Cc11_g08600
	Cc07_g12620		Cc03_g04500	Cc10_g00350
	Cc04_g06680		Cc07_g08990	Cc04_g07830
	Cc02_g32490		Cc10_g01600	Cc06_g15670
	Cc07_g18770		Cc06_g19340	Cc07_g06290
	Cc02_g24180		Cc02_g27410	Cc10_g00510
	Cc06_g17350		Cc07_g06250	Cc05_g11940
	Cc04_g08350		Cc02_g18660	Cc07_g13330
	Cc11_g17310		Cc09_g02460	Cc11_g04930
	Cc08_g11000		Cc06_g11300	Cc07_g10080
	Cc04_g05260		Cc01_g13750	Cc02_g05080
	Cc02_g34970		Cc05_g05160	Cc11_g16490
	Cc02_g14450		Cc01_g17360	Cc10_g13350
	Cc02_g39370		Cc06_g22610	Cc02_g22290
	Cc05_g08960		Cc08_g00810	Cc07_g15490
	Cc05_g11910		Cc06_g03820	Cc04_g15000
	Cc01_g16060		Cc08_g04110	Cc09_g07330
	Cc02_g23920		Cc02_g27960	Cc06_g01930
	Cc02_g00440		Cc07_g03270	Cc01_g11690
	Cc03_g03660		Cc02_g13140	Cc07_g17350
	Cc07_g11360		Cc07_g03170	Cc07_g20740
	Cc06_g16060		Cc02_g13580	Cc02_g11370
	Cc02_g01150		Cc06_g02040	Cc02_g20460
	Cc01_g17230		Cc07_g18810	Cc08_g15870
	Cc09_g08490		Cc07_g04180	Cc05_g13780
	Cc02_g04050		Cc02_g00410	Cc11_g10330
	Cc09_g07410		Cc05_g11190	Cc02_g16050
	Cc06_g12000		Cc08_g09240	Cc07_g11700
	Cc04_g01500		Cc07_g14690	Cc02_g35400
	Cc02_g26470		Cc06_g02830	Cc05_g14450
	Cc01_g11070		Cc08_g06800	Cc01_g20490
	Cc10_g00570		Cc04_g08830	Cc06_g02640
	Cc07_g16260		Cc08_g12120	Cc10_g00240
	Cc03_g04730		Cc01_g07770	Cc08_g16990
	Cc04_g03170		Cc02_g12780	Cc08_g15130
	Cc04_g03450		Cc07_g18670	Cc07_g10310
	Cc11_g07470		Cc09_g01690	Cc10_g04290
	Cc10_g08670		Cc06_g20270	Cc05_g11540
	Cc07_g01250		Cc07_g00360	Cc02_g09330
	Cc04_g10460		Cc01_g08200	Cc04_g01530
	Cc02_g14090		Cc02_g12200	Cc02_g32300
	Cc02_g04780		Cc08_g04350	Cc01_g03670
	Cc03_g05480		Cc01_g17740	Cc08_g06070
	Cc07_g15920		Cc03_g11340	Cc01_g10040
	Cc10_g08520		Cc06_g08060	Cc06_g14920
	Cc04_g16970		Cc01_g09140	Cc01_g04070
	Cc11_g01460		Cc02_g12850	Cc07_g17980
	Cc07_g02370		Cc06_g08070	Cc11_g17300
	Cc04_g07210		Cc06_g10870	Cc02_g03550
	Cc08_g08730		Cc07_g04300	Cc11_g04070
	Cc08_g14150		Cc07_g14530	Cc01_g16760
	Cc08_g12720		Cc02_g22590	Cc02_g25590
	Cc01_g05630		Cc02_g17610	Cc07_g16910
	Cc07_g14070		Cc01_g12260	Cc02_g36760
	Cc09_g10100		Cc06_g05140	Cc02_g31640
	Cc02_g21100		Cc04_g05140	Cc06_g00250
	Cc08_g12000		Cc01_g18620	Cc06_g05890
	Cc02_g22320		Cc04_g04040	Cc05_g04590
	Cc07_g11770		Cc02_g26350	Cc05_g12940
	Cc02_g13300		Cc02_g30880	Cc02_g01560
	Cc06_g02940		Cc04_g01740	Cc05_g04290
	Cc04_g04160		Cc02_g06440	Cc06_g09820
	Cc01_g15940		Cc06_g08040	Cc07_g07040
	Cc11_g11710		Cc10_g14710	Cc05_g04970
	Cc09_g09920		Cc04_g13420	Cc02_g19270
	Cc07_g12300		Cc10_g06080	Cc08_g00440
	Cc06_g11900		Cc04_g02580	Cc05_g09970
	Cc01_g11990		Cc02_g30680	Cc02_g32130
	Cc03_g00870		Cc08_g10710	Cc07_g03860
	Cc04_g12840		Cc04_g05310	Cc07_g10170
	Cc08_g01390		Cc08_g14580	Cc07_g07030
	Cc07_g04990		Cc05_g07910	Cc09_g04800
	Cc04_g07750		Cc06_g04980	Cc07_g11760
	Cc06_g06920		Cc02_g23690	Cc02_g32290
	Cc02_g31930		Cc04_g06740	Cc02_g31300
	Cc04_g07510		Cc01_g08850	Cc09_g10860
	Cc08_g14440		Cc05_g13860	Cc07_g07420
	Cc08_g05480		Cc05_g12490	Cc08_g13850
	Cc02_g25080		Cc10_g01080	Cc01_g16820
	Cc01_g14870		Cc09_g04770	Cc04_g04170
	Cc03_g10020		Cc01_g14270	Cc05_g09650
	Cc02_g21830		Cc01_g15280	Cc11_g05200
	Cc07_g00060		Cc04_g06600	Cc03_g03000
	Cc08_g06960		Cc07_g15390	Cc10_g16040
	Cc02_g10750		Cc06_g10760	Cc07_g06420
	Cc07_g02740		Cc06_g23590	Cc06_g03140
	Cc07_g12730		Cc08_g04710	Cc10_g01830
	Cc10_g09460		Cc01_g14410	Cc11_g10680
	Cc10_g12050		Cc10_g11920	Cc03_g14170
	Cc04_g10370		Cc02_g11810	Cc06_g07070
	Cc09_g07620		Cc10_g15880	Cc05_g08220
	Cc07_g02830		Cc02_g30420	Cc03_g00460
	Cc05_g14840		Cc07_g20870	Cc05_g08680
	Cc10_g05760		Cc06_g05540	Cc05_g09310
	Cc01_g10520		Cc02_g15630	Cc05_g00100
	Cc02_g33090		Cc01_g20870	Cc05_g04110
	Cc06_g04240		Cc11_g00170	Cc02_g22890
	Cc11_g05800		Cc11_g06500	Cc04_g04200
	Cc07_g16110		Cc04_g11660	Cc09_g08660
	Cc01_g12320		Cc02_g16510	Cc08_g07900
	Cc03_g09580		Cc04_g07800	Cc02_g04850
	Cc02_g38290		Cc06_g11060	Cc10_g01450
	Cc01_g08620		Cc11_g07130	Cc01_g11360
	Cc02_g10500		Cc03_g04820	Cc05_g13670
	Cc02_g11910		Cc08_g07250	Cc03_g02500
	Cc05_g08160		Cc11_g16270	Cc01_g04120
	Cc08_g08020		Cc06_g02650	Cc04_g06890
	Cc04_g06530		Cc05_g14330	Cc10_g11220
	Cc01_g14030		Cc05_g13000	Cc07_g03780
	Cc02_g25950		Cc10_g04380	Cc02_g27810
	Cc02_g05970		Cc03_g03310	Cc02_g15160
	Cc05_g08530		Cc02_g05740	Cc04_g01870
	Cc02_g01500		Cc06_g10660	Cc06_g12630
	Cc10_g05730		Cc07_g06130	Cc02_g23310
	Cc10_g09280		Cc11_g13750	Cc04_g00930
	Cc01_g09900		Cc01_g00190	Cc09_g02520
	Cc09_g02900		Cc10_g02950	Cc08_g16180
	Cc05_g11550		Cc03_g06460	Cc11_g02700
	Cc11_g07940		Cc03_g10990	Cc02_g26300
	Cc08_g03430		Cc07_g08170	Cc06_g21830
	Cc11_g05920		Cc04_g04420	Cc03_g01630
	Cc04_g16900		Cc06_g08650	Cc07_g05550
	Cc08_g05250		Cc04_g04210	Cc06_g02100
	Cc02_g39290		Cc10_g01820	Cc11_g16630
	Cc02_g36640		Cc07_g06470	Cc09_g05800
	Cc02_g16040		Cc03_g06470	Cc11_g16240
	Cc04_g09910		Cc02_g39100	Cc01_g13430
	Cc01_g09670		Cc02_g21560	Cc06_g20160
	Cc08_g11830		Cc03_g02210	Cc03_g07670
	Cc08_g16610		Cc04_g16820	Cc07_g04040
	Cc02_g30600		Cc03_g12690	Cc01_g15140
	Cc10_g13610		Cc03_g00480	Cc01_g10330
	Cc02_g34900		Cc01_g03860	Cc11_g08460
	Cc05_g01290		Cc04_g00070	Cc05_g13180
	Cc04_g08810		Cc01_g13740	Cc10_g16220
	Cc06_g23080		Cc10_g12130	Cc07_g16780
	Cc07_g01210		Cc01_g06370	Cc06_g00690
	Cc07_g08390		Cc10_g11700	Cc02_g08160
	Cc10_g01940		Cc01_g14000	Cc05_g12650
	Cc06_g22360		Cc05_g01700	Cc08_g03980
	Cc10_g13300		Cc05_g13220	Cc02_g38190
	Cc11_g03200		Cc04_g15080	Cc01_g01800
	Cc02_g31310		Cc06_g15200	Cc02_g19070
	Cc05_g02890		Cc07_g13880	Cc02_g25700
	Cc03_g09120		Cc03_g06810	Cc05_g04190
	Cc10_g11660		Cc06_g06990	Cc07_g02080
	Cc07_g11630		Cc11_g12280	Cc01_g21460
	Cc01_g03920		Cc07_g03670	Cc05_g14920
	Cc10_g07970		Cc09_g06700	Cc08_g10830
	Cc02_g31000		Cc05_g10120	Cc11_g16840
	Cc01_g18360		Cc08_g06850	Cc08_g05260
	Cc10_g02320		Cc02_g05390	Cc01_g04840
	Cc02_g37690		Cc03_g11800	Cc09_g03080
	Cc06_g23860		Cc08_g00770	Cc07_g02320
	Cc02_g18840		Cc02_g01310	Cc02_g01800
	Cc02_g16680		Cc07_g06030	Cc02_g08610
	Cc02_g22260		Cc02_g20300	Cc01_g13380
	Cc06_g07900		Cc11_g12690	Cc06_g14820
	Cc10_g05960		Cc02_g21470	Cc04_g06100
	Cc03_g02590		Cc07_g05330	Cc02_g32550
	Cc01_g09370		Cc07_g15290	Cc03_g12970
	Cc11_g11940		Cc05_g10970	Cc01_g20570
	Cc02_g25610		Cc06_g17060	Cc06_g11120
	Cc02_g07190		Cc07_g14500	Cc02_g33170
	Cc06_g00060		Cc02_g15530	Cc03_g15140
	Cc10_g11560		Cc10_g10990	Cc06_g00390
	Cc07_g21430		Cc09_g06960	Cc01_g02870
	Cc11_g06540		Cc03_g07100	Cc01_g10440
	Cc02_g37510		Cc11_g10100	Cc02_g06750
	Cc08_g03530		Cc10_g02110	Cc05_g04740
	Cc07_g04680		Cc07_g12370	Cc07_g13510
	Cc06_g13610		Cc06_g19970	Cc07_g08070
	Cc02_g35890		Cc06_g14690	Cc07_g01590
			Cc04_g08250	Cc07_g13250
			Cc02_g22530	Cc11_g08950
			Cc06_g23450	Cc05_g04300
			Cc06_g07510	Cc08_g13880
			Cc05_g04040	Cc07_g03280
			Cc08_g02910	Cc10_g07240
			Cc02_g01070	Cc08_g16530
			Cc06_g20950	Cc06_g13880
			Cc07_g11870	Cc11_g10560
			Cc06_g15050	Cc08_g16680
			Cc06_g15740	Cc04_g01110
			Cc07_g19590	Cc02_g35000
			Cc04_g01480	Cc07_g09590
			Cc09_g01530	Cc10_g06820
			Cc02_g23500	Cc05_g04710
			Cc10_g06510	Cc05_g00760
			Cc05_g05980	Cc11_g11040
			Cc07_g07970	Cc05_g02090
			Cc02_g27970	Cc02_g20560
			Cc06_g11140	Cc07_g15200
			Cc02_g18150	Cc02_g04250
			Cc04_g05520	Cc01_g19060
			Cc04_g01570	Cc08_g12370
			Cc07_g07240	Cc03_g04520
			Cc06_g03510	Cc05_g10580
			Cc02_g37410	Cc10_g05130
			Cc05_g16590	Cc04_g12540
			Cc02_g26460	Cc02_g36400
			Cc02_g27820	Cc07_g08880
			Cc06_g03760	Cc04_g12200
			Cc07_g13260	Cc06_g11720
			Cc08_g14670	Cc07_g12430
			Cc07_g02070	Cc05_g06120
			Cc10_g13710	Cc08_g13000
			Cc03_g12190	Cc02_g30790
			Cc06_g05520	Cc06_g16680
			Cc07_g12120	Cc08_g12950
			Cc11_g06330	Cc03_g15360
			Cc09_g02920	Cc04_g01450
			Cc03_g11820	Cc03_g13370
			Cc03_g03560	Cc01_g19720
			Cc03_g06970	Cc02_g17290
			Cc02_g33800	Cc05_g11600
			Cc03_g05420	Cc10_g12590
			Cc06_g13390	Cc02_g08570
			Cc05_g07930	Cc07_g08870
			Cc02_g39150	Cc10_g02010
			Cc01_g04140	Cc02_g24880
			Cc02_g17960	Cc03_g14130
			Cc05_g06750	Cc09_g04600
			Cc01_g03680	Cc07_g15500
			Cc02_g12550	Cc07_g15540
			Cc01_g16320	Cc05_g06010
			Cc02_g13370	Cc10_g05720
			Cc01_g20540	Cc02_g36440
			Cc01_g18800	Cc11_g09880
			Cc02_g14830	Cc11_g05090
			Cc03_g12800	Cc11_g05250
			Cc11_g03540	Cc01_g13450
			Cc02_g21010	Cc07_g11130
			Cc02_g22640	Cc09_g00530
			Cc05_g00520	Cc02_g14320
			Cc04_g07090	Cc10_g12480
			Cc05_g08840	Cc01_g13420
			Cc11_g13990	Cc02_g06790
			Cc04_g04750	Cc04_g05480
			Cc02_g17360	Cc06_g12070
			Cc01_g15020	Cc10_g03730
			Cc01_g18370	Cc11_g17280
			Cc06_g06160	Cc02_g15200
			Cc03_g04490	Cc11_g14210
			Cc05_g15140	Cc10_g14240
			Cc08_g08510	Cc09_g05560
			Cc10_g02760	Cc02_g18930
			Cc01_g12950	Cc06_g19340
			Cc08_g10070	Cc10_g01600
			Cc05_g13160	Cc11_g16200
			Cc06_g21630	Cc04_g10080
			Cc07_g21400	Cc07_g10200
			Cc06_g03090	Cc02_g33190
			Cc07_g19900	Cc02_g07280
			Cc02_g19970	Cc02_g18660
			Cc02_g03330	Cc02_g24200
			Cc02_g23840	Cc02_g10620
			Cc01_g17350	Cc11_g04340
			Cc08_g12200	Cc08_g04600
			Cc03_g07710	Cc01_g11800
			Cc06_g11160	Cc01_g13320
			Cc11_g14310	Cc01_g13840
			Cc11_g10140	Cc04_g16690
			Cc10_g00810	Cc01_g15830
			Cc09_g01060	Cc05_g11760
			Cc11_g01620	Cc06_g14560
			Cc06_g08920	Cc11_g15120
			Cc06_g12370	Cc02_g05910
			Cc06_g20550	Cc02_g00660
			Cc04_g10090	Cc02_g08910
			Cc01_g13340	Cc02_g06000
			Cc11_g08910	Cc02_g13580
			Cc11_g11510	Cc02_g03990
			Cc05_g06040	Cc08_g15690
			Cc08_g07090	Cc07_g06730
			Cc04_g02710	Cc02_g16400
			Cc07_g13800	Cc10_g01930
			Cc02_g30850	Cc03_g13330
			Cc09_g06810	Cc11_g07050
			Cc07_g09760	Cc06_g06420
			Cc09_g08040	Cc09_g10000
			Cc05_g03220	Cc11_g03580
			Cc02_g25790	Cc07_g14690
			Cc01_g09500	Cc02_g19210
			Cc06_g20150	Cc04_g08830
			Cc10_g01610	Cc02_g28170
			Cc08_g12330	Cc06_g01230
			Cc03_g12630	Cc02_g19200
			Cc08_g04660	Cc02_g25190
			Cc11_g03100	Cc01_g15700
			Cc01_g10230	Cc06_g20270
			Cc07_g11160	Cc11_g16580
			Cc03_g02890	Cc01_g08200
			Cc07_g19930	Cc08_g07000
			Cc08_g09710	Cc10_g04530
			Cc11_g17510	Cc05_g04980
			Cc02_g38870	Cc01_g02460
			Cc02_g25060	Cc01_g02910
			Cc11_g03070	Cc07_g03760
			Cc08_g16630	Cc06_g08070
			Cc09_g07440	Cc05_g10020
			Cc07_g06150	Cc03_g15100
			Cc06_g15820	Cc08_g08780
			Cc07_g13730	Cc04_g17220
			Cc02_g03440	Cc11_g16550
			Cc04_g03980	Cc07_g04300
			Cc07_g04270	Cc10_g14270
			Cc02_g20600	Cc01_g06850
			Cc10_g06870	Cc05_g09260
			Cc11_g01640	Cc02_g03680
			Cc02_g16520	Cc04_g02150
			Cc01_g03650	Cc07_g13780
			Cc04_g16390	Cc10_g07390
			Cc09_g01130	Cc04_g10930
			Cc07_g13540	Cc08_g03070
			Cc08_g16130	Cc01_g11930
			Cc03_g07380	Cc06_g01600
			Cc02_g29470	Cc06_g18520
			Cc10_g08460	Cc02_g21780
			Cc11_g09230	Cc04_g05140
			Cc11_g03240	Cc03_g06050
			Cc03_g14530	Cc03_g02790
			Cc05_g05890	Cc07_g17290
			Cc07_g21460	Cc10_g15750
			Cc10_g06640	Cc01_g11110
			Cc11_g06400	Cc03_g09610
			Cc03_g02610	Cc05_g00550
			Cc07_g12930	Cc01_g17670
			Cc06_g20060	Cc01_g05990
			Cc06_g11630	Cc06_g08040
			Cc02_g37520	Cc04_g13140
			Cc01_g08420	Cc02_g36780
			Cc01_g19550	Cc02_g26310
			Cc09_g01430	Cc02_g09100
			Cc04_g01080	Cc07_g14120
			Cc08_g09580	Cc10_g01120
			Cc07_g02020	Cc02_g16060
			Cc02_g06030	Cc05_g05650
			Cc05_g09440	Cc05_g00910
			Cc02_g39910	Cc09_g10150
			Cc06_g19130	Cc02_g16310
			Cc02_g05940	Cc08_g16950
			Cc02_g05820	Cc02_g00370
			Cc07_g10990	Cc08_g05800
			Cc11_g03710	Cc11_g01070
			Cc04_g06750	Cc08_g07700
			Cc10_g05400	Cc02_g26010
			Cc08_g17170	Cc04_g09470
			Cc02_g30200	Cc09_g00940
			Cc03_g00970	Cc10_g01080
			Cc06_g05490	Cc01_g14270
			Cc09_g06330	Cc02_g38930
			Cc08_g16500	Cc05_g08850
			Cc02_g18470	Cc05_g07900
			Cc10_g14750	Cc07_g14140
			Cc06_g03940	Cc10_g06060
			Cc05_g15930	Cc06_g08690
			Cc02_g13080	Cc10_g06700
			Cc02_g20500	Cc06_g23590
			Cc08_g10540	Cc02_g12410
			Cc04_g05660	Cc04_g16210
			Cc08_g16450	Cc01_g13330
			Cc04_g05150	Cc06_g11230
			Cc01_g21390	Cc06_g10570
			Cc09_g04550	Cc02_g30420
			Cc03_g04300	Cc11_g06500
			Cc05_g12930	Cc07_g03010
			Cc04_g09950	Cc07_g07010
			Cc02_g21230	Cc07_g03380
			Cc07_g09360	Cc10_g02360
			Cc01_g05170	Cc03_g04820
			Cc11_g10490	Cc02_g23260
			Cc07_g16070	Cc11_g16270
			Cc01_g05530	Cc10_g09340
			Cc06_g01570	Cc01_g15220
			Cc02_g30100	Cc06_g03530
			Cc07_g06060	Cc06_g08310
			Cc06_g02250	Cc05_g13000
			Cc02_g25780	Cc08_g08120
			Cc10_g08830	Cc04_g02010
			Cc06_g13510	Cc03_g03310
			Cc10_g12850	Cc01_g13950
			Cc02_g38620	Cc11_g16110
			Cc07_g06990	Cc06_g09360
			Cc02_g08490	Cc02_g05640
			Cc11_g03020	Cc07_g08170
			Cc11_g16700	Cc08_g02130
			Cc06_g03960	Cc02_g21980
			Cc08_g04220	Cc11_g16680
			Cc02_g31130	Cc05_g05870
			Cc02_g14130	Cc11_g01820
			Cc08_g05380	Cc07_g02460
			Cc08_g02250	Cc05_g05950
			Cc10_g12990	Cc09_g10030
			Cc11_g16450	Cc06_g11800
			Cc03_g01400	Cc06_g02390
			Cc07_g12550	Cc10_g07980
			Cc05_g08100	Cc02_g14220
			Cc08_g13960	Cc04_g03830
			Cc01_g07450	Cc08_g14680
			Cc07_g08000	Cc03_g02210
			Cc01_g00170	Cc04_g16820
			Cc08_g05920	Cc10_g05450
			Cc10_g14960	Cc09_g05000
			Cc06_g06140	Cc01_g16570
			Cc02_g28800	Cc07_g00460
			Cc04_g03170	Cc02_g31600
			Cc02_g23070	Cc02_g05350
			Cc10_g08670	Cc02_g24580
			Cc09_g10440	Cc07_g11140
			Cc11_g09320	Cc07_g16100
			Cc03_g00670	Cc09_g00520
			Cc04_g15410	Cc04_g00070
			Cc08_g15560	Cc06_g04230
			Cc04_g01330	Cc03_g00840
			Cc08_g03570	Cc11_g02240
			Cc05_g10310	Cc03_g10730
			Cc01_g18990	Cc05_g07500
			Cc07_g02370	Cc10_g12130
			Cc06_g11080	Cc02_g14800
			Cc06_g07760	Cc05_g01700
			Cc08_g05130	Cc05_g08550
			Cc10_g10750	Cc08_g02750
			Cc05_g14460	Cc03_g11290
			Cc07_g10460	Cc04_g03920
			Cc06_g11380	Cc09_g09530
			Cc03_g00870	Cc04_g11170
			Cc11_g10460	Cc08_g00290
			Cc03_g01070	Cc02_g34920
			Cc08_g06050	Cc04_g09320
			Cc04_g14990	Cc02_g25690
			Cc07_g00100	Cc06_g17700
			Cc06_g07090	Cc08_g01690
			Cc05_g02820	Cc09_g07490
			Cc02_g07340	Cc06_g09730
			Cc11_g06620	Cc05_g13060
			Cc07_g14440	Cc07_g00820
			Cc07_g01080	Cc02_g12240
			Cc01_g09990	Cc11_g15490
			Cc02_g38530	Cc03_g11800
			Cc08_g00590	Cc03_g10710
			Cc03_g09160	Cc08_g00770
			Cc10_g04430	Cc07_g03180
			Cc10_g04810	Cc06_g06220
			Cc01_g11480	Cc10_g10580
			Cc01_g14760	Cc07_g05820
			Cc07_g04790	Cc02_g30890
			Cc06_g03230	Cc01_g13710
			Cc02_g06490	Cc02_g34660
			Cc03_g01680	Cc01_g03350
			Cc06_g11470	Cc05_g02840
			Cc02_g38670	Cc07_g14500
			Cc01_g14700	Cc02_g15530
			Cc10_g10970	Cc08_g00620
			Cc05_g00080	Cc02_g11340
			Cc07_g06930	Cc03_g09590
			Cc06_g08170	Cc01_g11430
			Cc02_g24410	Cc11_g10100
			Cc02_g22440	Cc07_g05720
			Cc07_g10270	Cc01_g06770
			Cc05_g02890	Cc02_g17060
			Cc04_g02540	Cc06_g19970
			Cc09_g06320	Cc10_g12380
			Cc02_g27230	Cc04_g03190
			Cc04_g00940	Cc04_g08250
			Cc02_g31000	Cc01_g18630
			Cc11_g15460	Cc03_g01220
			Cc02_g18840	Cc02_g22110
			Cc10_g00490	Cc02_g04140
			Cc02_g36360	Cc06_g02080
			Cc02_g25610	Cc02_g33310
			Cc02_g21450	Cc05_g15290
			Cc06_g03340	Cc06_g20950
			Cc07_g14420	Cc05_g04210
			Cc02_g06310	Cc06_g12010
			Cc02_g31370	Cc07_g17340
				Cc10_g15670
				Cc04_g16580
				Cc09_g04630
				Cc04_g11610
				Cc01_g08900
				Cc07_g07970
				Cc02_g27740
				Cc11_g15610
				Cc06_g11140
				Cc10_g16060
				Cc03_g01110
				Cc01_g10340
				Cc02_g01360
				Cc10_g04800
				Cc10_g12800
				Cc04_g11730
				Cc02_g36620
				Cc01_g19170
				Cc06_g18290
				Cc10_g01110
				Cc05_g14200
				Cc03_g09310
				Cc05_g11120
				Cc06_g07320
				Cc02_g25640
				Cc07_g13260
				Cc02_g11550
				Cc01_g18260
				Cc07_g08260
				Cc08_g08320
				Cc07_g03800
				Cc03_g11820
				Cc02_g03540
				Cc06_g19800
				Cc03_g03560
				Cc07_g09040
				Cc03_g05420
				Cc08_g13770
				Cc02_g02270
				Cc05_g07930
				Cc02_g35040
				Cc09_g01920
				Cc05_g05520
				Cc01_g03680
				Cc09_g05550
				Cc02_g24030
				Cc10_g14030
				Cc01_g16320
				Cc08_g12730
				Cc06_g06630
				Cc10_g07750
				Cc02_g17430
				Cc05_g02320
				Cc11_g11420
				Cc03_g01660
				Cc03_g02710
				Cc04_g07520
				Cc01_g07860
				Cc02_g03320
				Cc07_g15690
				Cc03_g00210
				Cc09_g08980
				Cc02_g10340
				Cc03_g04050
				Cc02_g38160
				Cc08_g10070
				Cc06_g21630
				Cc06_g06550
				Cc02_g37750
				Cc06_g18540
				Cc03_g06170
				Cc09_g10500
				Cc02_g19280
				Cc06_g21040
				Cc02_g02420
				Cc04_g04600
				Cc09_g05570
				Cc09_g08310
				Cc04_g07500
				Cc04_g08310
				Cc02_g05040
				Cc11_g10140
				Cc07_g02560
				Cc02_g01230
				Cc10_g01750
				Cc02_g14810
				Cc11_g15860
				Cc06_g08010
				Cc08_g06410
				Cc06_g20550
				Cc03_g01590
				Cc09_g00320
				Cc01_g13340
				Cc02_g13260
				Cc01_g10300
				Cc11_g11510
				Cc06_g12670
				Cc06_g19560
				Cc11_g15280
				Cc07_g02990
				Cc09_g10710
				Cc02_g18510
				Cc11_g10580
				Cc02_g15380
				Cc11_g03220
				Cc01_g13190
				Cc09_g09830
				Cc07_g07200
				Cc06_g07030
				Cc02_g19320
				Cc05_g06180
				Cc01_g15780
				Cc05_g00200
				Cc01_g14390
				Cc08_g12330
				Cc08_g15860
				Cc10_g03170
				Cc07_g18270
				Cc02_g31060
				Cc11_g03100
				Cc04_g06550
				Cc03_g09810
				Cc01_g07680
				Cc02_g13600
				Cc07_g01840
				Cc08_g09710
				Cc11_g17510
				Cc05_g00920
				Cc06_g15360
				Cc02_g16700
				Cc02_g24770
				Cc07_g00670
				Cc01_g19710
				Cc11_g10400
				Cc11_g03030
				Cc03_g10880
				Cc08_g07860
				Cc07_g03130
				Cc02_g18640
				Cc08_g07850
				Cc02_g38420
				Cc06_g10880
				Cc02_g14880
				Cc01_g17280
				Cc10_g05360
				Cc02_g34150
				Cc08_g02640
				Cc11_g11600
				Cc09_g02790
				Cc07_g13730
				Cc10_g13560
				Cc11_g01890
				Cc03_g06860
				Cc02_g03440
				Cc01_g14120
				Cc02_g08620
				Cc02_g10570
				Cc02_g04060
				Cc01_g21250
				Cc02_g17990
				Cc05_g09220
				Cc08_g16130
				Cc06_g20290
				Cc04_g04960
				Cc01_g05870
				Cc06_g18320
				Cc05_g01820
				Cc11_g03590
				Cc03_g10250
				Cc06_g05530
				Cc01_g16150
				Cc02_g39900
				Cc10_g05190
				Cc01_g07690
				Cc06_g05710
				Cc07_g12930
				Cc04_g14440
				Cc06_g03730
				Cc04_g09810
				Cc09_g00410
				Cc09_g01430
				Cc04_g01080
				Cc04_g14910
				Cc08_g10800
				Cc02_g06030
				Cc04_g10790
				Cc11_g07310
				Cc01_g20000
				Cc06_g19130
				Cc04_g07420
				Cc06_g08200
				Cc11_g12770
				Cc10_g13450
				Cc11_g01090
				Cc04_g02940
				Cc11_g12950
				Cc08_g15910
				Cc08_g13750
				Cc03_g03450
				Cc11_g09100
				Cc07_g18540
				Cc09_g06330
				Cc08_g12920
				Cc08_g10540
				Cc07_g11120
				Cc11_g16740
				Cc01_g21390
				Cc01_g16000
				Cc01_g15270
				Cc05_g16270
				Cc01_g13010
				Cc06_g10200
				Cc06_g22670
				Cc05_g12930
				Cc10_g03790
				Cc04_g14730
				Cc02_g20930
				Cc02_g34440
				Cc11_g12540
				Cc08_g00420
				Cc02_g31090
				Cc07_g09360
				Cc07_g18500
				Cc07_g03850
				Cc11_g10730
				Cc01_g02900
				Cc05_g09430
				Cc06_g23170
				Cc02_g39270
				Cc02_g38620
				Cc11_g03020
				Cc07_g15350
				Cc06_g23370
				Cc06_g03960
				Cc01_g01790
				Cc08_g15300
				Cc02_g14450
				Cc09_g00280
				Cc10_g15850
				Cc02_g00440
				Cc08_g02250
				Cc06_g15070
				Cc02_g35830
				Cc01_g02570
				Cc01_g03830
				Cc09_g05050
				Cc02_g35010
				Cc10_g02140
				Cc11_g05230
				Cc01_g07450
				Cc08_g05920
				Cc03_g08810
				Cc04_g06880
				Cc06_g09670
				Cc03_g04730
				Cc08_g10960
				Cc08_g03000
				Cc11_g08050
				Cc01_g20380
				Cc08_g14690
				Cc07_g08730
				Cc07_g01250
				Cc07_g21440
				Cc01_g09110
				Cc06_g11330
				Cc10_g04500
				Cc09_g07830
				Cc10_g05640
				Cc05_g10310
				Cc07_g17640
				Cc07_g02370
				Cc04_g07210
				Cc09_g00570
				Cc02_g10420
				Cc07_g09180
				Cc02_g18140
				Cc07_g02790
				Cc07_g03320
				Cc06_g11080
				Cc01_g19900
				Cc08_g12850
				Cc04_g11080
				Cc02_g04170
				Cc01_g01910
				Cc01_g12990
				Cc09_g09920
				Cc06_g17760
				Cc11_g10000
				Cc06_g11380
				Cc11_g10460
				Cc02_g01020
				Cc04_g14990
				Cc05_g06130
				Cc02_g21830
				Cc03_g10700
				Cc01_g17960
				Cc10_g00080
				Cc02_g12260
				Cc05_g02820
				Cc08_g02990
				Cc02_g24500
				Cc02_g07340
				Cc04_g16050
				Cc10_g09460
				Cc11_g13650
				Cc03_g05800
				Cc07_g01080
				Cc06_g10360
				Cc02_g33090
				Cc02_g37950
				Cc02_g38530
				Cc11_g09240
				Cc10_g01300
				Cc10_g04810
				Cc04_g09630
				Cc01_g14760
				Cc07_g04790
				Cc01_g14660
				Cc07_g13300
				Cc11_g11580
				Cc02_g06490
				Cc02_g09570
				Cc04_g15500
				Cc04_g15730
				Cc02_g24040
				Cc11_g05920
				Cc02_g08900
				Cc03_g04070
				Cc09_g08240
				Cc06_g03130
				Cc02_g38670
				Cc01_g09670
				Cc08_g00890
				Cc06_g08050
				Cc11_g03800
				Cc07_g20330
				Cc06_g22820
				Cc08_g15460
				Cc07_g01210
				Cc03_g03730
				Cc09_g10310
				Cc07_g07650
				Cc10_g01940
				Cc04_g07240
				Cc04_g03200
				Cc06_g09920
				Cc05_g02890
				Cc02_g08330
				Cc04_g00940
				Cc01_g19500
				Cc11_g03360
				Cc06_g09590
				Cc04_g00450
				Cc02_g36360
				Cc11_g14940
				Cc11_g10690
				Cc07_g14420
				Cc09_g00810
				Cc02_g06310
				Cc02_g08660
				Cc02_g37510
				Cc01_g08570
				Cc07_g04320
				Cc02_g24960
				Cc02_g18040

## Sheet: S8
Table S5: Genes involved in circadian clock
GPFA 124 hybrid was compared to Caturra at three time (ZT0,ZT6,ZT12). The color code represents significant up-regulation (red) and down-regulation (blue)
For example, at ZT0, we observed a down regulation of the hybrid for CaPRR7
Locus ID	Name	Canephora annotation	Arabica annotation		ZT0					ZT6					ZT12
			scaffold id	E	log2FoldChange	lfcSE	stat	pvalue	padj	log2FoldChange	lfcSE	stat	pvalue	padj	log2FoldChange	lfcSE	stat	pvalue	padj
Cc02_g00820	CaPRR5	Putative Two-component response regulator-like APRR5~ APRR5	evm.model.Scaffold_637.1359 (1 of 2) K12130 - pseudo-response regulator 5 (PRR5)	0	-1.48176	0.755453	-1.96142	0.0498295	0.294424	0.391052	0.25614	1.52671	0.126832	0.326792	0.168434	0.550579	0.305922	0.759664	0.847304
			evm.model.Scaffold_637.1550 (1 of 2) K12130 - pseudo-response regulator 5 (PRR5)	0
Cc02_g39990	CaLHY	Putative Protein LHY~ LHY	evm.model.Scaffold_2039.492 (1 of 1) K12133 - MYB-related transcription factor LHY (LHY)	0	-0.448573	0.301708	-1.48678	0.137073	0.476421	0.475222	0.257617	1.84468	0.0650836	0.209588	7.63627	0.420616	18.155	1.17311e-73	4.53663e-70
Cc04_g01390	CaELF4	Protein ELF4-LIKE 4~ EFL4	evm.model.Scaffold_352.168 (1 of 3) PTHR33469:SF3 - PROTEIN ELF4-LIKE 2-RELATED	2.3E-78	-0.0746496	0.446932	-0.167027	0.867349	0.963984	-0.46959	0.214294	-2.19133	0.0284278	0.119521	-2.40028	0.482167	-4.9781	6.421e-07	8.47484e-06
Cc04_g14990	CaTOC1	Two-component response regulator-like APRR1~ APRR1	evm.model.Scaffold_626.47 (1 of 2) K12127 - pseudo-response regulator 1 (TOC1, APRR1)	0	-0.436996	0.288806	-1.51311	0.130251	0.466606	-0.023925	0.262574	-0.0911174	0.927399	0.968286	0.0961202	0.392361	0.244979	0.806472	0.879871
			evm.model.Scaffold_411.53 (1 of 2) K12127 - pseudo-response regulator 1 (TOC1, APRR1)	0
Cc05_g00300	CaPIF4	Putative Transcription factor PIF4~ PIF4	evm.model.Scaffold_412.12 (1 of 2) K16189 - phytochrome-interacting factor 4 (PIF4)	0	-1.10929	0.604441	-1.83524	0.06647	0.340248	-0.24799	0.275699	-0.899496	0.368389	0.620722	1.11076	0.384942	2.88552	0.00390766	0.0146899
			evm.model.Scaffold_333.42 (1 of 2) K16189 - phytochrome-interacting factor 4 (PIF4)	0
Cc06_g03460	CaPRR7	Putative Two-component response regulator-like APRR7~ APRR7	evm.model.Scaffold_558.134 (1 of 3) K12129 - pseudo-response regulator 7 (PRR7)	0	-2.34726	0.648337	-3.62043	0.000294117	0.0140242	0.374098	0.192267	1.94572	0.0516883	0.178851	0.474169	0.447226	1.06024	0.289033	0.433035
			evm.model.Scaffold_571.392 (1 of 3) K12129 - pseudo-response regulator 7 (PRR7)	0
Cc06_g20160	CaLUX	Homeodomain-like superfamily protein~ ARR1	evm.model.Scaffold_216.501 (1 of 284) PF00249 - Myb-like DNA-binding domain (Myb_DNA-binding)	4.7E-156	0.240774	0.381481	0.631156	0.527938	0.825012	0.0842172	0.18916	0.445216	0.656164	0.833401	-1.20234	0.251936	-4.77241	1.82039e-06	2.1568e-05
Cc08_g10110	CaELF3	Putative Protein EARLY FLOWERING 3~ ELF3	evm.model.Scaffold_465.247 (1 of 2) K12125 - protein EARLY FLOWERING 3 (ELF3)	0	-0.143717	0.341088	-0.421348	0.673501	0.890894	-0.0968066	0.218185	-0.443691	0.657266	0.834022	-0.247002	0.406597	-0.607485	0.543529	0.678745
			evm.model.Scaffold_597.214 (1 of 2) K12125 - protein EARLY FLOWERING 3 (ELF3)	0
Cc10_g15270	Cagigantea	Protein GIGANTEA~ GI	evm.model.Scaffold_628.161 (1 of 1) K12124 - GIGANTEA (GI)	0	-0.635946	0.8	-0.794933	0.426653	0.765936	0.300535	0.207089	1.45124	0.146714	0.35971	-2.88061	0.451176	-6.38467	1.71771e-10	4.91325e-09

## Sheet: S9
Table S4 : Correlation between QRT-PCR and RNAseq data.
Gene	Genotype	Circadianl time	RNAseq data	QPCR-data
LHY Cc02_g39990	Caturra	ZT6	256.548	0.162668
		ZT12	50.1815	0.0463914
		ZT0	5612.54	1.65864
	GPFA124	ZT6	359.416	0.0877778
		ZT12	10080.8	3.24901
		ZT0	4119.32	0.54
Gigantea Cc10_g15270	Caturra	ZT6	6163.16	1.43396
		ZT12	2847.81	1.18099
		ZT0	187.226	0.07
	GPFA124	ZT6	7644.05	1.75321
		ZT12	385.937	0.189465
		ZT0	120.871	0.075363
POR1A Cc05_g12370	Caturra	ZT6	1850.55	1.14076
		ZT12	1180.05	0.840896
		ZT0	1014.31	0.61132
	GPFA124	ZT6	5230.71	2.69447
		ZT12	1574.46	1.3566
		ZT0	1105.27	0.650671
POR1B Cc05_g06850	Caturra	ZT6	1843.32	0.435275
		ZT12	1244.41	0.521233
		ZT0	2287.52	0.702222
	GPFA124	ZT6	2856.98	1.05702
		ZT12	3266.51	2.80889
		ZT0	2431.29	1.14076
GWD1 Cc11_g15490	Caturra	ZT6	5830.63	0.952638
		ZT12	4898.73	1.11729
		ZT0	1751.3	0.45376
	GPFA124	ZT6	6293.92	2.53151
		ZT12	2994.39	1.00696
		ZT0	3215.3	1.30134
Pearson correlation			0.795656
